# Supplementary material for: Clinical laboratory test-wide association scan of polygenic scores identifies biomarkers of complex disease
Source: Genome Med. 2021 Jan 13;13:6. doi: 10.1186/s13073-020-00820-8 (PMC7807864; doi:10.1186/s13073-020-00820-8)
Supplement: Supplementary file 2 — Additional file 2: Contains all supplementary tables. Table S1. Descriptive statistics generated by the QualityLab pipeline. Table S2. Lipid-altering medications abstracted from free text in clinical notes. Table S3. Characteristics of patients with clean lab and genotyping data. Table S4. Estimates of SNP-based heritability and sample sizes for all labs passing QualityLab using REML. Table S5. Estimates of SNP-based heritability for blood lipid levels across study populations and estimation methods. Table S6. LabWAS of HDLPGS in the European sample in BioVU. Table S7. LabWAS of HDLPGS in the African sample in BioVU. Table S8. LabWAS of LDLPGS in the European sample in BioVU. Table S9. LabWAS of LDLPGS in the African sample in BioVU. Table S10. LabWAS of TGPGS in the European sample in BioVU. Table S11. LabWAS of TGPGS in the African sample in BioVU. Table S12. LabWAS of CADPGS in the European sample in BioVU. Table S13. LabWAS of CADPGS in the European sample in BioVU controlling for CAD diagnosis. Table S14. LabWAS of CADPGS in the African sample in BioVU. Table S15. LabWAS of CADPGS in the African sample in BioVU controlling for CAD diagnosis. Table S16. LabWAS of CAD diagnosis in the European sample in BioVU. Table S17. LabWAS of HDLPGS in the European sample in MGB. Table S18. LabWAS of LDLPGS in the European sample in MGB. Table S19. LabWAS of TGPGS in the European sample in MGB. Table S20. LabWAS of CADPGS in the European sample in MGB. Table S21. LabWAS of CADPGS in the European sample in MGB controlling for CAD diagnosis. Table S22. The GWAS Catalog study accession numbers for summary statistics from GWAS of each lab trait. [file 13073_2020_820_MOESM2_ESM.xlsx]

## Sheet: Table S1
Table S1. Descriptive statistics generated by the QualityLab pipeline
Statistic	HDL	LDL	TG
N pre-filter	1092730	975828	1180987
N post-filter	1092724	975823	1180971
sample count all	309856	288545	321942
sample count adult	279896	259821	285763
sample count ped	32835	31385	39117
sample count male	145649	134813	152621
sample count female	164195	153725	169310
sample count adult male	131073	120902	134636
sample count adult female	148811	138912	151116
sample count ped male	15797	15033	19251
sample count ped female	17038	16352	19866
min median age	0.003	0.003	0.003
max median age	90	89.99	90
mean n obs per indiv	3.52	3.37	3.65
sd n obs per indiv	5.02	4.45	5.55
max n obs per indiv	496	340	494
mean n multi obs per indiv	5.94	5.67	6.15
sd n multi obs per indiv	6.13	5.32	6.85
mean date range (years)	5.66	5.63	5.41
sd date range (years)	4.49	4.37	4.48
max date range (years)	17.48	17.48	17.48
mean value range	15.04	43.57	107.41
sd value range	11.5	33.61	110.47
min value range	0	0	0
max value range	108	247	806
mean mad	5.71	16.18	38.27
sd mad	4.65	13.22	40.93
min mad	0	0	0
max mad	74.87	154.19	524.1
mean of medians	50.95	102.77	134.14
median of medians	48.5	101	111
sd of medians	16.42	32.83	87.18
min of medians	-8	-25	0
max of medians	121	253	826
mean of means	51.03	103.1	136.56
median of mean	48.71	101	113
sd of mean	16.38	32.43	87.98
median quantile 1	21	35	34.5
median quantile 5	29	53	48
median quantile 95	82	159.5	300
median quantile 99	99	190.668	471

## Sheet: Table S2
Table S2. Lipid-altering medications abstracted from free text in clinical notes
Medication Class	Brand Name	Generic Name
bile acid sequestrants	colestid	colestipol
bile acid sequestrants	prevalite	colestyramine
bile acid sequestrants	questran	colestyramine
bile acid sequestrants	welchol	colesevelam
cholesterol absorption inhibitors	zetia	ezetimibe
fibric acid derivatives	antara	fenofibrate
fibric acid derivatives	antara	fenofibrate
fibric acid derivatives	clofibrate	fenofibrate
fibric acid derivatives	fenoglide	fenofibrate
fibric acid derivatives	fibricor	fenofibrate
fibric acid derivatives	lipofen	fenofibrate
fibric acid derivatives	lofibra	fenofibrate
fibric acid derivatives	lopid	gemfibrozil
fibric acid derivatives	triglide	fenofibrate
fibric acid derivatives	trilipix	fenofibrate
nicotinic acid/niacin	niacor	niacin
nicotinic acid/niacin	niaspan	niacin
PCSK9 inhibitors	praluent	alirocumab
PCSK9 inhibitors	repatha	evolocumab
probucol	probucol	probucol
statin	advicor	niacin extended-release/simvastatin
statin	altoprev	extended-release/lovastatin
statin	baycol	cerivastatin
statin	caduet	amlodipine/atorvastatin
statin	canef	fluvastatin
statin	crestor	rosuvastatin
statin	juvisync	sitagliptin/simvastatin
statin	lescol	fluvastatin
statin	lescol xl	fluvastatin
statin	lipitor	atorvastatin
statin	lipobay	cerivastatin
statin	liptruzet	ezetimibe/atorvastatin
statin	livalo	pitavastatin
statin	mevacor	lovastatin
statin	pravachol	pravastatin
statin	selektine	pravastatin
statin	simcor	niacin extended-release/simvastatin
statin	statins	statins
statin	vastin	fluvastatin
statin	vytorin	ezetimibe/simvastatin
statin	zocor	simvastatin

## Sheet: Table S3
Table S3. Characteristics of patients with clean lab and genotyping data
Characteristic	European Ancestry BioVU Patients	African Ancestry BioVU Patients
Women, N(%)	36,940 (55.6%)	7,550 (61.1%)
Median age in years across the EHR, mean (sd)	52 (22.3)	39 (21)
<18 years of age at last visit, N (%)	7,395 (11.1%)	1,777 (14.4%)
CAD cases, N(%)	10,015 (15.1%)	744 (6.0%)
CAD controls, N(%)	49,702 (74.9%)	10,635 (8.6%)
Length of EHR in years, median (min-max)	7.9 (0-28.3)	6.8 (0-28.3)
Total number of unique laboratory tests	939	925
Total number of laboratory observations	30421498	5367062
Number of unique laboratory tests per patient, median (min-max)	44 (1-250)	41 (1-240)
Number of laboratory observations per patient, median (min-max)	201 (1-14,163)	150 (1-15,471)

## Sheet: Table S4
Table S4. Estimates of SNP-based heritability and sample sizes for all labs passing QualityLab using REML
Lab Shortname	Lab Longname	Group	REML h2	REML sample size
A.1.A	Alpha 1 antitrypsin [Mass/volume] in Serum or Plasma	other	0.7292	684
A1Anti	Alpha 1 antitrypsin [Mass/volume] in Serum or Plasma	other	0.423062	1492
Ab.RNP	Ribonucleoprotein extractable nuclear IgG Ab [Units/volume] in Serum by Immunoassay	immune	0.490496	343
ABS.LYMPH.CT	ABS LYMPH CT	immune	0.610587	153
ACAIgA	Cardiolipin IgA Ab [Units/volume] in Serum by Immunoassay	immune	0.247311	1637
ACAIgM	Cardiolipin IgM Ab [Units/volume] in Serum by Immunoassay	immune	0.202327	1860
Acet1	Acetaminophen [Mass/volume] in Serum or Plasma	toxicology/pharmacology	0.066521	389
ACTH	Corticotropin [Mass/volume] in Plasma	endocrine	0.566792	1275
AFP.Ob	Alpha-1-Fetoprotein [Mass/volume] in Serum or Plasma	ob/gyn	0.999645	711
AlbCnc	Albumin [Presence] in Urine	urinary	0.025513	4389
AlbCre	Microalbumin/Creatinine [Mass Ratio] in 24 hour Urine	liver	0.000853	2476
ALBM	Albumin serum/plasma	liver	0.995217	288
Aldo.P	Aldosterone [Mass/volume] in Serum or Plasma	endocrine	0.529702	970
AlMpSc	AlMpSc	immune	0.339021	155
Amm	Ammonia [Moles/volume] in Plasma	metabolic	0.111663	2531
Amyl	Amylase [Enzymatic activity/volume] in Serum or Plasma	metabolic	0.01923	6751
AN.GAP	Anion gap serum/plasma	metabolic	0.015057	53449
AngioC	Angiotensin converting enzyme [Enzymatic activity/volume] in Serum or Plasma	cardiovascular	0.142629	648
ANGL	Clot angle in Blood by Thromboelastography	blood	0.775502	626
AntDNA	DNA double strand Ab [Units/volume] in Serum	immune	0.123596	1960
ANTI.HBS	ANTI-HBS	immune	2e-06	26
AspAcd	Aspartate [Moles/volume] in Serum or Plasma	metabolic	0.418765	349
Asprgn	Asparagine [Moles/volume] in Serum or Plasma	metabolic	0.710484	348
ATRIAL.RATE	P wave Atrium by EKG	cardiovascular	0.059763	5798
B2Mcg	Beta-2-Microglobulin [Mass/volume] in Serum or Plasma	immune	0.432446	321
BAbs	Basophils [#/volume] in Blood by Automated count	immune	0.145662	20962
Baso	Basophils [#/volume] in Blood	immune	0.124269	21676
BASOM	Basophils/100 leukocytes in Blood by Manual count	immune	0.141066	6602
BASOPHIL.ABSOLUTE.COUNT	BASOPHIL ABSOLUTE COUNT	immune	0.771091	269
BASOPHIL.PERCENT	BASOPHIL PERCENT	immune	0.713369	279
BASORE	Basophils/100 leukocytes in Blood by Automated count	immune	0.132059	39953
BBTAb	Borrelia burgdorferi Ab [Units/volume] in Serum by Immunoassay	toxicology/pharmacology	0.328631	846
BCRRAT	BCRRAT	cancer	0.939193	347
BGL	Beta globulin [Mass/volume] in Serum or Plasma by Electrophoresis	immune	0.064556	287
Blasts	Blasts/100 leukocytes in Blood by Manual count	blood	0.283496	1363
BNP	Natriuretic peptide B [Mass/volume] in Serum or Plasma	cardiovascular	0.098551	9344
BUN	Urea nitrogen serum/plasma	metabolic	0.067047	53648
BUN_CREATININE_RATIO	Creatinine [Mass/volume] in Urine	metabolic	0.735614	132
BUN..POST	BUN POST	kidney	2e-06	23
C1Elh	Complement C1 esterase inhibitor [Mass/volume] in Serum or Plasma	immune	0.72962	138
C3	Complement C3 [Mass/volume] in Serum or Plasma	immune	0.089109	3110
C4Quan	Complement C4 [Mass/volume] in Serum or Plasma	immune	0.675256	3092
Ca	Calcium serum/plasma serum/plasma	metabolic	0.064105	53407
Ca24Hr	Ca24Hr	metabolic	0.864638	391
CA2729	Cancer Ag 27-29 [Units/volume] in Serum or Plasma	cancer	0.575917	121
CaIo	Calcium.ionized [Mass/volume] in Blood	metabolic	0.057835	13656
CALCIUM..CORRECTED	CALCIUM CORRECTED	metabolic	0.024187	45
CALCULATED_MEAN_GLUCOSE	CALCULATED_MEAN_GLUCOSE	metabolic	0.213754	221
CBaso	Basophils/100 leukocytes in Cerebral spinal fluid by Manual count	immune	0.032364	682
CBil	Bilirubin.conjugated [Mass/volume] in Serum or Plasma	liver	0.028569	20290
CBlsts	Blasts/100 leukocytes in Cerebral spinal fluid by Manual count	blood	0.345752	589
CD19_percent_	CD19%	immune	0.072412	944
CD33FC	CD33FC	other	0.999998	18
CD4_percent_	CD3+CD4+ (T4 helper) cells/100 cells in Blood	immune	0.122293	1431
CD4.	CD3+CD4+ (T4 helper) cells [#/volume] in Blood	immune	0.061109	1328
CD45FC	CD45FC	immune	0.864289	27
CEA	Carcinoembryonic Ag [Mass/volume] in Serum or Plasma	cancer	0.003975	1850
Ceftaz	Ceftazidime [Susceptibility] by Minimum inhibitory concentration (MIC)	toxicology/pharmacology	0.060747	193
CEosin	Eosinophils/100 leukocytes in Cerebral spinal fluid by Manual count	blood	0.559841	838
CH50	Complement C3 [Mass/volume] in Serum or Plasma	immune	0.548759	487
Chol	Cholesterol [Mass/volume] in Serum or Plasma	metabolic	0.072849	26057
Cholest	Cholest	metabolic	0.730942	123
CKMBRe	Creatine kinase.MB [Mass/volume] in Serum or Plasma	cardiovascular	0.011109	10849
Cl.WB	Chloride [Moles/volume] in Blood	blood	0.020317	5771
CLgOth	Unidentified cells/100 leukocytes in Body fluid	immune	0.179506	640
CLymph	Lymphocytes/100 leukocytes in Cerebral spinal fluid by Manual count	immune	0.09425	1778
CMonMc	Monocytes+Macrophages/100 leukocytes in Cerebral spinal fluid by Manual count	immune	0.015139	1753
CNeut	Neutrophils/100 leukocytes in Cerebral spinal fluid by Manual count	immune	0.011214	1436
CO2	Carbon dioxide serum/plasma	blood	0.052069	53560
CoHgb	Carboxyhemoglobin % in blood	toxicology/pharmacology	0.011514	5471
Cort.S	Cortisol [Mass/volume] in Serum or Plasma	endocrine	0.047519	5353
CPK	CPK	cardiovascular	0.092584	13800
CPKTot	Creatine kinase [Enzymatic activity/volume] in Serum or Plasma	cardiovascular	0.174472	6321
CPlaCl	Plasma cells/100 leukocytes in Cerebral spinal fluid by Manual count	blood	0.182243	580
CPmylo	Promyelocytes/100 leukocytes in Cerebral spinal fluid by Manual count	immune	0.460284	589
CProt1	Protein [Mass/volume] in Cerebral spinal fluid	metabolic	0.149192	2377
CR.Day	Creatinine [Mass/time] in 24 hour Urine	kidney	0.490672	659
Creat	Creatinine [Mass/volume] in Blood Creatinine [Mass/volume] in Blood	kidney	0.056391	54082
Creat1	Creatinine [Mass/volume] in Urine	kidney	0.624252	575
CREATININE.LEVEL	CREATININE LEVEL	kidney	0.999998	60
CRP	C reactive protein [Mass/volume] in Serum or Plasma	immune	0.067442	17085
CRTCLR	CRTCLR	other	0.121503	118
Cyst.C	Cystatin C [Mass/volume] in Serum or Plasma	kidney	0.254076	383
D25OHT	Calcitriol [Mass/volume] in Serum or Plasma	metabolic	0.09968	15835
Depaka	Valproate serum/plasma	toxicology/pharmacology	0.937581	769
DesGam	Acarboxyprothrombin [Mass/volume] in Serum or Plasma	blood	0.754259	106
DHEA.S	Dehydroepiandrosterone sulfate (DHEA-S) [Mass/volume] in Serum or Plasma	endocrine	0.098982	855
DHUD	DHUD	metabolic	0.619732	565
Dimer	Dimer	blood	0.099309	904
DirLDL	Cholesterol in LDL [Mass/volume] in Serum or Plasma by Direct assay	metabolic	0.137567	4037
Dose	Dose	toxicology/pharmacology	2e-06	3646
Doxycy	Doxycycline [Susceptibility] by Minimum inhibitory concentration (MIC)	toxicology/pharmacology	0.794609	250
EoAbs	EoAbs	immune	0.119422	20972
Eos	Eos	immune	0.091119	21989
EOSIA	Eosinophils [#/volume] in Blood by Automated count	immune	0.102269	26026
EOSIAB	Eosinophils [#/volume] in Blood by Automated count	immune	0.052663	25608
EOSIM	Eosinophils/100 leukocytes in Blood by Automated count	immune	0.078911	28222
EOSIRE	Eosinophils %	immune	0.047376	25853
ERslt	ERslt	other	0.837653	59
Estrad	Estradiol (E2) [Mass/volume] in Serum or Plasma by High sensitivity method	endocrine	0.794531	123
ETOH	Ethanol [Mass/volume] in Serum or Plasma	toxicology/pharmacology	0.81824	409
F.ALB	Albumin [Mass/volume] in Body fluid	liver	0.228858	345
F8Act	Coagulation factor VIII activity actual/normal in Platelet poor plasma by Coagulation assay	blood	0.205274	782
FATYP	Variant lymphocytes/100 leukocytes in Body fluid by Manual count	blood	0.470556	831
Fbrngn	Fibrinogen [Mass/volume] in Platelet poor plasma by Coagulation assay	blood	0.062011	4996
FEosin	Eosinophils/100 leukocytes in Body fluid by Manual count	immune	0.084231	1325
Ferrit	Ferritin [Mass/volume] in Serum or Plasma	blood	0.048548	13893
FK.506	Tacrolimus [Mass/volume] in Blood	liver	0.005786	1319
FLgOth	Unidentified cells/100 leukocytes in Body fluid	blood	0.295693	683
FMALN	Malignant cells/100 cells in Body fluid by Manual count	cancer	0.243532	222
FMonMc	Mononuclear cells [#/volume] in Body fluid by Manual count	immune	0.096567	1479
FMyelo	Myelocytes/100 leukocytes in Body fluid by Manual count	immune	0.595151	618
FNRBC	Nucleated erythrocytes/100 leukocytes [Ratio] in Body fluid by Manual count	blood	0.17679	645
FNucCl	Nucleated cells [#/volume] in Synovial fluid by Manual count	blood	0.003836	1399
FPlaCl	Plasma cells/100 leukocytes in Body fluid	blood	0.765223	604
FRONTAL.AXIS.INITIAL.40.MS	FRONTAL AXIS INITIAL 40 MS	cardiovascular	0.023298	5720
FRONTAL.AXIS.P	P wave axis	cardiovascular	0.07678	5514
FRONTAL.AXIS.ST	ST segment axis.horizontal plane	cardiovascular	0.025439	5785
FRONTAL.AXIS.TERMINAL.40.MS	FRONTAL AXIS TERMINAL 40 MS	cardiovascular	0.001151	5775
Fructo	Fructosamine [Moles/volume] in Serum or Plasma	metabolic	0.278322	389
FSH.R	FSH-R	endocrine	0.809083	213
FSH1	Follitropin [Units/volume] in Serum or Plasma	endocrine	0.143483	3067
FT4	Thyroxine (T4) free [Mass/volume] in Serum or Plasma	endocrine	0.054572	22380
FTo.Cl	Cells Counted Total [#] in Body fluid	blood	0.100223	2469
G.Indx	IgG clearance/Albumin clearance [Ratio] in Serum and CSF	immune	0.270804	480
GBMAb	Basement membrane IgG Ab [Units/volume] in Serum by Immunofluorescence	immune	0.036477	290
Genta	Gentamicin [Mass/volume] in Serum or Plasma	toxicology/pharmacology	0.853693	584
Gest	Gest	ob/gyn	0.49507	567
GluBed	Glucose [Mass/volume] in Blood by Automated test strip	metabolic	0.048459	21015
Gluc	Glucose lab	metabolic	0.098706	53608
GlutAc	Glutamate [Moles/volume] in Serum or Plasma	metabolic	0.234913	360
GluWB	Glucose [Mass/volume] in Blood	blood	0.054588	11625
GPAR	Clot strength in Blood by Thromboelastography	blood	0.025632	622
GTT2Hr	Glucose [Mass/volume] in Serum or Plasma --2 hours post 100 g glucose PO	metabolic	0.138184	655
GTT50g	GTT50g	metabolic	0.345967	1990
Haptgl	Haptoglobin [Mass/volume] in Serum or Plasma	blood	0.299849	2039
HBSA.	Hepatitis B virus surface Ab [Presence] in Serum	liver	0.488388	1969
HCO3Ca	Bicarbonate [Moles/volume] in Unspecified specimen	metabolic	0.04251	13932
Hct_HH	Hematocrit	blood	0.130727	109
HCTWB	Hematocrit	blood	0.036022	10465
HCVLog	HCVLog	blood	0.980979	233
HCVQNT	HCVQNT	immune	0.054577	506
HDL.C	Cholesterol in HDL [Mass/volume] in Serum or Plasma	metabolic	0.207819	25272
HEMATOCRIT	HEMATOCRIT	blood	0.136219	548
HEMOGLOBIN	HEMOGLOBIN	blood	0.281576	546
HGB_A1C	Hemoglobin A1c (Glycated)	metabolic	0.90192	221
HgbA1C	Hemoglobin A1c (Glycated) Hemoglobin A1c (Glycated)	metabolic	0.128408	18158
HIVLog	HIVLog	immune	0.809028	190
Hm	Hm	other	0.122524	2372
HORIZONTAL.AXIS..INITIAL.40.MS	QRS axis	cardiovascular	0.029954	5680
HPLC.A	Hemoglobin A/Hemoglobin.total in Blood	blood	0.229709	571
HrColl	Collection duration of Unspecified specimen	urinary	0.186482	1295
I.WBC	Leukocytes [#/volume] in Blood by Automated count	immune	0.281674	838
I9	I9	other	0.19983	238
IctIdx	Icteric index of Serum or Plasma	metabolic	0.119691	3877
IgA	IgA [Mass/volume] in Serum or Plasma	immune	0.200093	6722
IGF_1_Z.score	Insulin-like growth factor-I [Z-score] in Serum or Plasma	metabolic	0.174939	120
IGFBP3	Insulin-like growth factor binding protein 3 [Mass/volume] in Serum or Plasma	endocrine	0.681115	302
IgG.Q	IgG [Mass/volume] in Serum or Plasma	immune	0.077899	2998
IgM.Q	IgM [Mass/volume] in Serum or Plasma	immune	0.425903	1814
IGRE	Immature granulocytes/100 leukocytes in Blood	immune	0.070413	38438
IMMATURE_GRANULOCYTES	IMMATURE_GRANULOCYTES	immune	0.155799	749
IMMATURE.GRANULOCYTES.ABSOLUTE.COUNT	IMMATURE GRANULOCYTES ABSOLUTE COUNT	immune	0.424815	262
IMMATURE.GRANULOCYTES.PERCENT	IMMATURE GRANULOCYTES PERCENT	immune	0.918535	262
INDURATION	INDURATION	other	0.212401	676
INR	INR	blood	0.980914	284
INTERNATIONAL.NORMALIZATION.RATIO	INTERNATIONAL NORMALIZATION RATIO	blood	0.529652	451
IopPTH	Parathyrin.intact [Mass/volume] in Serum or Plasma	endocrine	0.576445	209
IPF	Platelets reticulated/100 platelets in Blood by Automated count	blood	0.071339	3893
IRF	Immature reticulocytes/Reticulocytes.total in Blood	blood	0.084361	4714
Iron	Iron [Mass/volume] in Serum or Plasma	blood	0.034941	13097
kar	kar	other	0.918001	409
LA	Lactate [Moles/volume] in Serum or Plasma	metabolic	0.028876	8020
Lam.FC	Lam-FC	other	2e-06	25
LctasT	Beta galactosidase [Enzymatic activity/mass] in Tissue	metabolic	0.782635	306
LDL.C	Cholesterol in LDL [Mass/volume] in Serum or Plasma by calculation	metabolic	0.096386	24413
Leiden	Protein C inhibitor [Mass/volume] in Platelet poor plasma by Immunoassay	blood	0.496598	767
Leucne	Leucine [Moles/volume] in Serum or Plasma	metabolic	0.023376	350
LEUKOREDUCED_RANDOM_PLATELETS	LEUKOREDUCED_RANDOM_PLATELETS	immune	0.147829	1787
lev	lev	other	2e-06	409
LH1	Lutropin [Units/volume] in Serum or Plasma	endocrine	0.073617	1873
LipIdx	Lipemic index of Serum or Plasma	metabolic	0.066221	3883
Lym	Lymphocytes [#/volume] in Blood	immune	0.045492	22240
LymAbs	Lymphocytes [#/volume] in Blood by Automated count	immune	0.082058	21365
LYMPHOCYTE.PERCENT	LYMPHOCYTE PERCENT	immune	0.350957	279
LYMPRE	Lymphocytes/100 leukocytes in Blood by Automated count	immune	0.038979	39951
MaltsT	Isomaltase [Enzymatic activity/mass] in Tissue	metabolic	0.223699	308
MBRat	Creatine kinase.MB/Creatine kinase.total in Serum or Plasma	cardiovascular	0.021499	10674
MCH	MCH [Entitic mass] by Automated count	blood	0.142669	55878
MCHC	MCHC [Mass/volume] by Automated count	blood	0.124996	46585
MCV	MCV [Entitic volume] by Automated count	blood	0.141312	55862
Mg	Magnesium [Mass/volume] in Serum or Plasma	metabolic	0.080815	17517
MonAbs	MonAbs	immune	0.121642	21360
Monocy	Monocytes [#/volume] in Blood by Manual count	immune	0.125162	22227
MONOM	Monocytes/100 leukocytes in Blood by Manual count	immune	0.06031	8716
MONORE	Monocytes/100 leukocytes in Blood by Automated count	immune	0.117287	39993
MPV	Platelet mean volume [Entitic volume] in Blood by Automated count Platelet mean volume [Entitic volume] in Blood by Automated count	blood	0.255659	40136
MXAMP	Maximum clot firmness [Length] in Blood by Thromboelastography	other	0.206299	626
Myelo	Myelocytes/100 leukocytes in Blood by Manual count	immune	0.152919	6312
N.M_Cr	Metanephrine/Creatinine [Mass Ratio] in 24 hour Urine	urinary	0.277299	284
Neut	Neutrophils [#/volume] in Blood	immune	0.048667	22435
NEUTM	Polymorphonuclear cells/100 leukocytes in Body fluid by Manual count	immune	0.085227	8786
NEUTRE	Neutrophils/100 leukocytes in Blood by Automated count	immune	0.0392	40019
Nicot	Nicotine [Mass/volume] in Urine	toxicology/pharmacology	0.061397	374
NonHDL	Cholesterol non HDL [Mass/volume] in Serum or Plasma	metabolic	0.157502	2701
Norep	Norepinephrine [Mass/time] in 24 hour Urine	urinary	0.848219	228
NormeU	Normetanephrine [Mass/time] in 24 hour Urine	urinary	0.10135	290
NRBCMA	Nucleated erythrocytes [#/volume] in Blood by Automated count	blood	0.153769	1591
Nt.PTH	Parathyrin.intact [Mass/volume] in Serum or Plasma	endocrine	0.134025	5616
NtAbs	NtAbs	immune	0.039932	21350
NURSING_WHOLE_BLOOD_GLUCOSE	Glucose [Mass/volume] in Blood	ob/gyn	0.942169	259
O2SatC	O2SatC	blood	0.035376	6703
O2SatV	Oxygen saturation Calculated from oxygen partial pressure in Venous blood	blood	0.001472	6219
OHPrln	Hydroxyproline [Moles/volume] in Serum or Plasma	metabolic	0.156936	346
Ornthn	Ornithine [Moles/volume] in Serum or Plasma	metabolic	0.311705	361
Osmol	Osmolality of Serum or Plasma	blood	0.02809	1462
Oxacil	Oxacillin [Susceptibility] by Minimum inhibitory concentration (MIC)	toxicology/pharmacology	0.066975	336
P.HORIZONTAL.AXIS	P wave axis horizontal plane Reference beat	cardiovascular	0.042346	5397
P.S.Ac	P-S-Ac	blood	0.414381	779
PCAct	Protein C [Units/volume] in Platelet poor plasma by Chromogenic method	blood	0.677084	799
pCO2CB	Carbon dioxide serum/plasma	blood	0.732135	344
PCV	Hematocrit [Volume Fraction] of Blood by Automated count	blood	0.056654	56767
pH	pH of Arterial blood	kidney	0.035518	14174
pH.Ven	pH of Venous blood	kidney	0.076287	7008
Phos	Phosphate	metabolic	0.034759	14693
PLATELET	PLATELET	blood	0.748857	277
PlsHem	PlsHem	other	0.172982	116
pO2_FI	Oxygen [Partial pressure] in Arterial blood	blood	0.010803	6274
POC_PO2_.PT_Temp.	POC_PO2_(PT_Temp)	blood	4e-06	20
POCA1C	Hemoglobin A1c (Glycated)	blood	0.252578	2739
PR.INTERVAL	PP interval mean	cardiovascular	0.028648	5614
Pralbu	Prealbumin [Mass/volume] in Serum or Plasma	metabolic	0.036462	5453
Proc	Procainamide [Mass/volume] in Serum or Plasma	toxicology/pharmacology	0.999998	34
Prog.R	Progesterone [Mass/volume] in Serum or Plasma	endocrine	0.045889	773
Prolac	Prolactin [Mass/volume] in Serum or Plasma	endocrine	0.221346	2373
Prolne	Proline [Moles/volume] in Serum or Plasma	metabolic	0.59664	349
PSA	PSA serum/plasma	cancer	0.166659	6760
PT.inr	INR	blood	0.025154	29593
PTH.INTACT..PLASMA	PTH INTACT PLASMA	endocrine	0.341083	44
Ptn	Phenytoin serum/plasma	toxicology/pharmacology	0.148539	532
PTTCtr	aPTT in Platelet poor plasma by Coagulation assay	blood	0.071776	15966
Pyruva	Pyruvate [Moles/volume] in Blood	metabolic	0.485409	69
Q.ONSET	Q ONSET	cardiovascular	0.009786	5792
QRS.DURATION	QRS duration	cardiovascular	0.137347	5788
QRS.HORIZONTAL.AXIS	QRS axis.horizontal plane Reference beat	cardiovascular	0.092866	5682
QT3	Triiodothyronine (T3) [Mass/volume] in Serum or Plasma	endocrine	0.021387	3282
QTB.NL	Mycobacterium tuberculosis stimulated gamma interferon release by CD4+ T-cells [Units/volume] corrected for background in Blood	immune	0.202769	1682
QtfNIL	Gamma interferon background [Units/volume] in Blood by Immunoassay	immune	0.081401	1808
R_F	Rheumatoid factor [Units/volume] in Serum or Plasma	immune	0.084473	3171
R.LPA	Lipoprotein a [Mass/volume] in Serum or Plasma	metabolic	0.388328	281
RBC	Erythrocytes [#/volume] in Blood by Automated count	blood	0.020742	2371
RBCFol	Folate [Mass/volume] in Red Blood Cells	metabolic	0.156924	3698
RDW	Erythrocyte distribution width [Ratio] by Automated count Erythrocyte distribution width [Ratio] by Automated count	blood	0.112105	55881
RDW.CV	RDW CV	blood	0.516107	278
RDWSD	Erythrocyte distribution width [Entitic volume] by Automated count	blood	0.102362	49742
RETHE	Hemoglobin [Entitic mass] in Reticulocytes	blood	0.023555	3835
RetiCt	Reticulocytes/100 erythrocytes in Blood by Automated count	blood	0.073853	5960
RRISK	RRISK	other	0.73706	218
RVVT	dRVVT actual/normal (normalized LA screen)	immune	0.090876	1612
SAConc	SAConc	other	2e-06	41
Schd	Schd	toxicology/pharmacology	0.27719	3532
SclAb	SCL-70 extractable nuclear Ab [Units/volume] in Serum by Immunoassay	immune	0.057567	875
ScrasT	Sucrase [Enzymatic activity/mass] in Tissue	metabolic	0.766088	308
SedRat	Erythrocyte sedimentation rate by Westergren method	blood	0.13794	9052
SerFol	Folate [Mass/volume] in Serum or Plasma	metabolic	0.028212	5106
Serine	Serine [Moles/volume] in Serum or Plasma	metabolic	0.185145	349
Sirol	Sirolimus [Mass/volume] in Blood	toxicology/pharmacology	0.31525	236
SMAb	Smith extractable nuclear Ab [Units/volume] in Serum by Immunoassay	immune	0.592305	795
sn	sn	other	0.167961	1958
SomatC	SomatC	endocrine	0.641916	774
Source	Specimen source identified	other	0.086733	118
SU.Cre	Creatinine [Mass/volume] in 24 hour Urine	endocrine	0.447318	1250
SU.K	Potassium [Moles/volume] in Urine	urinary	0.428704	399
SU.Ure	Urea nitrogen [Mass/volume] in Urine	urinary	0.004238	2104
SUCrea	Creatinine [Mass/volume] in Urine	urinary	0.026637	6824
SyMnCl	Mononuclear cells/100 leukocytes in Synovial fluid by Manual count	immune	0.003113	767
sz	sz	other	0.125259	406
T.HORIZONTAL.AXIS	T wave axis.horizontal plane Reference beat	cardiovascular	0.140989	5703
T.WAVE.AXIS	T wave axis	cardiovascular	0.041621	5781
T3FRE	Triiodothyronine (T3) Free [Mass/volume] in Serum or Plasma	endocrine	0.122965	1195
TBil	Total Bilirubin serum/plasma	metabolic	0.125602	48672
TC.HDL	Cholesterol.total/Cholesterol in HDL [Molar ratio] in Serum or Plasma	metabolic	0.131738	3034
TCIcdt	TCIcdt	immune	0.938417	351
Tegret	Carbamazepine serum/plasma	toxicology/pharmacology	0.454347	285
Test_percent_F	Testosterone Free/Testosterone.total in Serum or Plasma	endocrine	0.900638	312
TestBG	Sex hormone binding globulin [Moles/volume] in Serum or Plasma	endocrine	0.044264	624
TestFr	Testosterone Free [Mass/volume] in Serum or Plasma	endocrine	0.227571	1588
Thyrgb	Thyroglobulin [Mass/volume] in Serum or Plasma	endocrine	0.527753	828
TmLDos	TmLDos	other	0.532137	250
TotMot	TotMot	other	2e-06	19
TotVl	Volume in Urine collected for unspecified duration	toxicology/pharmacology	0.068731	4237
TProSe	Protein serum/plasma	metabolic	0.092776	27684
TProt	Tau protein [Presence] in Body fluid	blood	0.088746	38153
Trigs	Triglyceride [Mass/volume] in Serum or Plasma	metabolic	0.165611	26249
Trnsfr	Transferrin [Mass/volume] in Serum or Plasma	metabolic	0.142449	1496
TropnT	Troponin T.cardiac [Mass/volume] in Serum or Plasma	cardiovascular	0.423033	1029
TRPI	Troponin I.cardiac [Mass/volume] in Serum or Plasma	cardiovascular	0.095836	8470
Tryphn	Tryptophan [Moles/volume] in Serum or Plasma	metabolic	0.787618	350
TstFAM	Testosterone Free [Mass/volume] in Serum or Plasma	cancer	0.6138	344
TstSnt	TstSnt	other	0.263932	368
TT4	Thyroxine (T4) [Mass/volume] in Serum or Plasma	endocrine	0.207585	3384
TTAIgA	Tissue transglutaminase IgA Ab [Units/volume] in Serum by Immunoassay	immune	0.083195	1342
Tyrosn	Tyrosine [Moles/volume] in Serum or Plasma	metabolic	0.77208	349
UGluc	Glucose urine dipstick	urinary	0.187823	3530
UKeto	Ketones [Mass/volume] in Urine by Test strip	urinary	0.064688	4942
ULamLC	Lambda light chains.free [Mass/volume] in Urine	metabolic	0.529616	167
UpH	pH of Urine by Test strip	urinary	0.055796	34561
UReEpi	Epithelial cells.renal [#/area] in Urine sediment by Microscopy high power field	kidney	0.535228	404
UricA	Urate [Mass/volume] in Serum or Plasma	urinary	0.014228	8383
UrobUr	Urobilinogen [Units/volume] in Urine by Test strip	urinary	0.096372	3392
UrPro	Protein [Mass/volume] in Urine by Test strip	urinary	0.013683	14864
USpGr	Specific gravity of Urine by Test strip	urinary	0.02094	34466
Uurob	Urobilinogen [Presence] in Urine by Test strip	urinary	0.146958	380
UUrob	Urobilinogen [Presence] in Urine by Test strip	urinary	0.030617	14171
Valn	Valine [Moles/volume] in Serum or Plasma	metabolic	0.917986	350
Vanco1	Vancomycin [Mass/volume] in Serum or Plasma	toxicology/pharmacology	0.089014	6122
Vancomy	Vancomycin [Susceptibility] by Minimum inhibitory concentration (MIC)	toxicology/pharmacology	0.118878	1334
VancTr	Vancomycin [Mass/volume] in Serum or Plasma	toxicology/pharmacology	0.340217	621
VD25	Calcitriol [Mass/volume] in Serum or Plasma	metabolic	0.101346	2704
Vi.B12	Cobalamin (Vitamin B12) [Mass/volume] in Serum or Plasma	metabolic	0.051938	16614
ViARet	Retinol [Mass/volume] in Serum or Plasma	metabolic	0.292114	1711
VitaB6	Pyridoxine [Mass/volume] in Serum or Plasma	metabolic	0.40987	1495
Vitamin_D.25_Hydroxy	25_Hydroxy	metabolic	0.388295	45
VMA	VMA	other	0.196381	196
WBC	Leukocytes [#/volume] in Blood by Automated count	immune	0.101385	55587
WBCrt	Creatinine [Mass/volume] in Blood	blood	0.084081	5729
WBTrpI	Troponin I.cardiac [Mass/volume] in Blood	cardiovascular	0.147698	1458
WHITE.BLOOD.CELLS	WHITE BLOOD CELLS	immune	0.346949	277
X_percent_SAT	%SAT	blood	2.5e-05	10731
X125DHy	Calcitriol [Mass/volume] in Serum or Plasma	metabolic	0.085753	2274
X25DRIA	25DRIA	metabolic	0.001941	432
X25DTot	25-Hydroxyvitamin D2+25-Hydroxyvitamin D3 [Mass/volume] in Serum or Plasma	metabolic	0.041672	8124
X25HyD2	25-Hydroxycalciferol [Mass/volume] in Serum or Plasma	metabolic	0.039664	2426
X25HyD3	Calcidiol [Mass/volume] in Serum or Plasma	metabolic	0.010142	8144
X3OHCot	Trans-3-Hydroxycotinine [Mass/volume] in Serum or Plasma	toxicology/pharmacology	0.490677	298
X5.HIAA	5-HIAA	other	0.980446	122
X56.16_percent_	56+16#	immune	0.414286	959
X56.16.	56+16%	other	0.331454	898

## Sheet: Table S5
Table S5. Estimates of SNP-based heritability for blood lipid levels across study populations and estimation methods.
Lipid	Population	h2SNP Estimation Method	Sample Size	h2SNP	SE
HDL	GLGC	LDSC	188577	0.09	0.02
	MVP	LDSC	291746	0.13	0.01
	BioVU	LDSC	29497	0.17	0.03
	BioVU	GCTA	25179	0.21	0.02
	BioVU pre-medication	GCTA	22865	0.18	0.03
	BioVU no CAD	GCTA	22123	0.17	0.03
LDL	GLGC	LDSC	188577	0.08	0.01
	MVP	LDSC	297218	0.08	0.01
	BioVU	LDSC	28417	0.07	0.02
	BioVU	GCTA	24320	0.1	0.02
	BioVU pre-medication	GCTA	21756	0.08	0.03
	BioVU no CAD	GCTA	21440	0.08	0.03
TG	GLGC	LDSC	188577	0.09	0.02
	MVP	LDSC	291933	0.12	0.02
	BioVU	LDSC	30597	0.21	0.03
	BioVU	GCTA	26151	0.17	0.02
	BioVU pre-medication	GCTA	23861	0.2	0.03
	BioVU no CAD	GCTA	23134	0.18	0.03

## Sheet: Table S6
Table S6. LabWAS of HDLPGS in the European sample in BioVU
pgs	lab	full_name	group	N	pvalue	OR	effect_estimate	std_error	prs_r2	Bonferroni	FDR
hdl	HDL.C	Cholesterol in HDL [Mass/volume] in Serum or Plasma	metabolic	29497	2.23e-308	1.36357	0.310107	0.00513295	0.0911478	TRUE	TRUE
hdl	Trigs	Triglyceride [Mass/volume] in Serum or Plasma	metabolic	30597	2.0603e-171	0.854312	-0.157459	0.00560589	0.024693	TRUE	TRUE
hdl	TC.HDL	Cholesterol.total/Cholesterol in HDL [Molar ratio] in Serum or Plasma	metabolic	3676	2.54416e-44	0.806506	-0.215044	0.0151929	0.0499602	TRUE	TRUE
hdl	Chol	Cholesterol [Mass/volume] in Serum or Plasma	metabolic	30388	2.50939e-37	1.07309	0.0705401	0.00551778	0.005016	TRUE	TRUE
hdl	Gluc	Glucose lab	metabolic	62341	4.61909e-32	0.957574	-0.0433525	0.0036763	0.0021465	TRUE	TRUE
hdl	MCV	MCV [Entitic volume] by Automated count	blood	64844	3.47519e-17	1.03006	0.0296191	0.00351282	0.00107227	TRUE	TRUE
hdl	BUN	Urea nitrogen serum/plasma	metabolic	62403	1.48437e-15	0.968541	-0.0319649	0.00400547	0.000964539	TRUE	TRUE
hdl	WBC	Leukocytes [#/volume] in Blood by Automated count	immune	64836	6.13801e-13	0.975265	-0.0250461	0.00347918	0.000787395	TRUE	TRUE
hdl	HgbA1C	Hemoglobin A1c (Glycated) Hemoglobin A1c (Glycated)	metabolic	21558	1.52069e-12	0.954559	-0.0465062	0.00657166	0.00228768	TRUE	TRUE
hdl	GluBed	Glucose [Mass/volume] in Blood by Automated test strip	metabolic	25193	1.03218e-11	0.959817	-0.041013	0.00602678	0.00180414	TRUE	TRUE
hdl	UricA	Urate [Mass/volume] in Serum or Plasma	urinary	9825	1.13141e-11	0.933924	-0.0683597	0.0100575	0.00447135	TRUE	TRUE
hdl	CO2	Carbon dioxide serum/plasma	blood	62304	6.68968e-11	1.0228	0.0225473	0.00345362	0.000678593	TRUE	TRUE
hdl	Creat	Creatinine [Mass/volume] in Blood Creatinine [Mass/volume] in Blood	kidney	62909	1.41897e-10	0.975698	-0.0246023	0.00383517	0.000554336	TRUE	TRUE
hdl	MCH	MCH [Entitic mass] by Automated count	blood	64869	9.53205e-10	1.02174	0.0215096	0.00351582	0.000562008	TRUE	TRUE
hdl	UpH	pH of Urine by Test strip	urinary	40674	2.221e-08	1.02487	0.0245644	0.00439045	0.000763764	TRUE	TRUE
hdl	NtAbs	NtAbs	immune	25118	5.69444e-07	0.973854	-0.026494	0.00529604	0.000991771	TRUE	TRUE
hdl	PT.inr	INR	blood	34919	1.30829e-06	0.97353	-0.0268268	0.00554348	0.000634207	TRUE	TRUE
hdl	IGRE	Immature granulocytes/100 leukocytes in Blood	immune	44827	7.86206e-06	0.979952	-0.0202516	0.00453114	0.00042486	TRUE	TRUE
hdl	MONORE	Monocytes/100 leukocytes in Blood by Automated count	immune	46569	9.12819e-06	1.01907	0.0188906	0.00425719	0.000403377	TRUE	TRUE
hdl	RDW	Erythrocyte distribution width [Ratio] by Automated count Erythrocyte distribution width [Ratio] by Automated count	blood	64874	2.20771e-05	0.984093	-0.016035	0.00377908	0.00026361	TRUE	TRUE
hdl	GluWB	Glucose [Mass/volume] in Blood	blood	13848	2.49366e-05	0.966789	-0.0337746	0.00800953	0.00128041	TRUE	TRUE
hdl	SedRat	Erythrocyte sedimentation rate by Westergren method	blood	10541	0.000134356	0.96288	-0.0378261	0.00990278	0.00136634	FALSE	TRUE
hdl	Monocy	Monocytes [#/volume] in Blood by Manual count	immune	26166	0.000135344	1.02076	0.020547	0.00538288	0.000536147	FALSE	TRUE
hdl	Ca	Calcium serum/plasma serum/plasma	metabolic	62143	0.000156265	1.01336	0.0132687	0.0035092	0.000227402	FALSE	TRUE
hdl	DirLDL	Cholesterol in LDL [Mass/volume] in Serum or Plasma by Direct assay	metabolic	4859	0.000277035	1.05058	0.0493394	0.0135602	0.002629	FALSE	TRUE
hdl	TProt	Tau protein [Presence] in Body fluid	blood	44329	0.000646467	0.985788	-0.0143136	0.00419559	0.000255642	FALSE	TRUE
hdl	X25HyD3	Calcidiol [Mass/volume] in Serum or Plasma	metabolic	9523	0.00105562	1.03307	0.0325353	0.00993056	0.00111369	FALSE	TRUE
hdl	EOSIA	Eosinophils [#/volume] in Blood by Automated count	immune	30322	0.00118489	0.983516	-0.0166216	0.00512568	0.000337662	FALSE	TRUE
hdl	BASORE	Basophils/100 leukocytes in Blood by Automated count	immune	46524	0.00158304	1.01432	0.0142167	0.00450011	0.000212371	FALSE	TRUE
hdl	WBCrt	Creatinine [Mass/volume] in Blood	blood	6900	0.00188583	0.963874	-0.0367945	0.0118354	0.00126853	FALSE	TRUE
hdl	X125DHy	Calcitriol [Mass/volume] in Serum or Plasma	metabolic	2685	0.00241405	1.05822	0.0565895	0.0186345	0.00328374	FALSE	TRUE
hdl	AlbCre	Microalbumin/Creatinine [Mass Ratio] in 24 hour Urine	liver	2935	0.00301237	0.945375	-0.056174	0.0189204	0.00271294	FALSE	TRUE
hdl	LymAbs	Lymphocytes [#/volume] in Blood by Automated count	immune	25135	0.003282	0.985112	-0.0149997	0.00510142	0.000318173	FALSE	TRUE
hdl	LipIdx	Lipemic index of Serum or Plasma	metabolic	4500	0.00352177	0.959654	-0.0411826	0.0141053	0.00186216	FALSE	TRUE
hdl	MCHC	MCHC [Mass/volume] by Automated count	blood	54231	0.00410989	0.989058	-0.0110019	0.00383379	0.000139723	FALSE	TRUE
hdl	AlbCnc	Albumin [Presence] in Urine	urinary	5255	0.00412012	0.961422	-0.0393421	0.0137077	0.00140001	FALSE	TRUE
hdl	BNP	Natriuretic peptide B [Mass/volume] in Serum or Plasma	cardiovascular	11374	0.00421119	0.974952	-0.0253668	0.00886185	0.000683548	FALSE	TRUE
hdl	UUrob	Urobilinogen [Presence] in Urine by Test strip	urinary	16922	0.00448702	0.982461	-0.0176942	0.00622574	0.000354437	FALSE	TRUE
hdl	Baso	Basophils [#/volume] in Blood	immune	25520	0.00512107	1.01621	0.0160831	0.00574485	0.000302329	FALSE	FALSE
hdl	MONOM	Monocytes/100 leukocytes in Blood by Manual count	immune	10295	0.00545831	1.02565	0.0253222	0.00911115	0.000738195	FALSE	FALSE
hdl	Aldo.P	Aldosterone [Mass/volume] in Serum or Plasma	endocrine	1128	0.00573632	0.940461	-0.061385	0.0221779	0.00479524	FALSE	FALSE
hdl	URBC	Erythrocytes [#/area] in Urine sediment by Microscopy high power field	urinary	23020	0.00576673	0.98667	-0.0134198	0.00486045	0.000228299	FALSE	FALSE
hdl	X25DTot	25-Hydroxyvitamin D2+25-Hydroxyvitamin D3 [Mass/volume] in Serum or Plasma	metabolic	9501	0.00774171	1.02624	0.0258987	0.00972285	0.0007319	FALSE	FALSE
hdl	HGB_A1C	Hemoglobin A1c (Glycated)	metabolic	274	0.00915115	0.85493	-0.156736	0.059684	0.0247863	FALSE	FALSE
hdl	CR.Day	Creatinine [Mass/time] in 24 hour Urine	kidney	794	0.00924545	0.919925	-0.0834634	0.0319862	0.00686175	FALSE	FALSE
hdl	Uurob	Urobilinogen [Presence] in Urine by Test strip	urinary	450	0.0093607	1.10456	0.0994442	0.038098	0.0101894	FALSE	FALSE
hdl	CBil	Bilirubin.conjugated [Mass/volume] in Serum or Plasma	liver	23850	0.0110157	0.983629	-0.0165061	0.00649232	0.000253136	FALSE	FALSE
hdl	C3	Complement C3 [Mass/volume] in Serum or Plasma	immune	3672	0.0112568	0.960343	-0.0404648	0.0159567	0.00174007	FALSE	FALSE
hdl	RRISK	RRISK	other	248	0.0115246	0.849732	-0.162834	0.0639434	0.0253681	FALSE	FALSE
hdl	EoAbs	EoAbs	immune	24652	0.0119395	0.986217	-0.0138785	0.00552024	0.000248056	FALSE	FALSE
hdl	D25OHT	Calcitriol [Mass/volume] in Serum or Plasma	metabolic	18315	0.0120061	1.01775	0.0175931	0.00700304	0.000339346	FALSE	FALSE
hdl	Osmol	Osmolality of Serum or Plasma	blood	1788	0.012456	0.940262	-0.0615971	0.024624	0.00348966	FALSE	FALSE
hdl	NURSING_WHOLE_BLOOD_GLUCOSE	Glucose [Mass/volume] in Blood	ob/gyn	318	0.0164728	0.868798	-0.140644	0.0583175	0.0182591	FALSE	FALSE
hdl	CALCULATED_MEAN_GLUCOSE	CALCULATED_MEAN_GLUCOSE	metabolic	274	0.0166678	0.860217	-0.15057	0.0624875	0.020936	FALSE	FALSE
hdl	Ferrit	Ferritin [Mass/volume] in Serum or Plasma	blood	16215	0.0172351	0.982303	-0.0178557	0.00749644	0.000300748	FALSE	FALSE
hdl	RDWSD	Erythrocyte distribution width [Entitic volume] by Automated count	blood	57768	0.0198482	1.00909	0.00905362	0.00388689	8.8299e-05	FALSE	FALSE
hdl	Neut	Neutrophils [#/volume] in Blood	immune	26402	0.0201388	0.988194	-0.0118757	0.00511028	0.000201767	FALSE	FALSE
hdl	FPlaCl	Plasma cells/100 leukocytes in Body fluid	blood	734	0.0211652	1.03492	0.0343278	0.0148599	0.00140982	FALSE	FALSE
hdl	FRONTAL.AXIS.ST	ST segment axis.horizontal plane	cardiovascular	6914	0.0267223	0.972391	-0.0279971	0.0126339	0.000704821	FALSE	FALSE
hdl	HORIZONTAL.AXIS..INITIAL.40.MS	QRS axis	cardiovascular	6793	0.02752	1.02915	0.0287335	0.0130338	0.0006995	FALSE	FALSE
hdl	SUCrea	Creatinine [Mass/volume] in Urine	urinary	8095	0.0278887	0.977333	-0.0229275	0.0104252	0.00057741	FALSE	FALSE
hdl	MPV	Platelet mean volume [Entitic volume] in Blood by Automated count Platelet mean volume [Entitic volume] in Blood by Automated count	blood	46661	0.0309549	0.99016	-0.00988823	0.00458273	9.92104e-05	FALSE	FALSE
hdl	CRP	C reactive protein [Mass/volume] in Serum or Plasma	immune	20008	0.0346139	0.984516	-0.0156047	0.00738513	0.000203526	FALSE	FALSE
hdl	ACTH	Corticotropin [Mass/volume] in Plasma	endocrine	1486	0.034754	0.950475	-0.0507933	0.0240365	0.00266554	FALSE	FALSE
hdl	Mg	Magnesium [Mass/volume] in Serum or Plasma	metabolic	20707	0.0397	1.01323	0.0131442	0.00639005	0.000203583	FALSE	FALSE
hdl	VWFAg	VWFAg	other	265	0.0426186	1.1517	0.141239	0.0693084	0.0150993	FALSE	FALSE
hdl	EOSIAB	Eosinophils [#/volume] in Blood by Automated count	immune	29979	0.0435847	0.989337	-0.0107198	0.00531168	0.000133857	FALSE	FALSE
hdl	UGrCst	Granular casts [#/area] in Urine sediment by Microscopy high power field	urinary	1027	0.0498189	1.05294	0.0515897	0.0262694	0.00320022	FALSE	FALSE
hdl	X56.16_percent_	56+16#	immune	1137	0.0602301	1.05853	0.0568776	0.0302379	0.00308315	FALSE	FALSE
hdl	MonAbs	MonAbs	immune	25130	0.0638971	0.990709	-0.00933395	0.00503727	0.000127914	FALSE	FALSE
hdl	Amm	Ammonia [Moles/volume] in Plasma	metabolic	3059	0.0647832	0.967374	-0.0331699	0.0179547	0.00110921	FALSE	FALSE
hdl	RetiCt	Reticulocytes/100 erythrocytes in Blood by Automated count	blood	7077	0.065722	0.982062	-0.018101	0.00983431	0.000433223	FALSE	FALSE
hdl	RDW.CV	RDW CV	blood	317	0.0706965	0.905547	-0.0992164	0.0547	0.0103647	FALSE	FALSE
hdl	Phos	Phosphate	metabolic	17359	0.076323	0.988346	-0.011722	0.00661312	0.000175009	FALSE	FALSE
hdl	LYMPHOCYTE.PERCENT	LYMPHOCYTE PERCENT	immune	317	0.0777351	1.10258	0.0976562	0.0551728	0.00982494	FALSE	FALSE
hdl	FRONTAL.AXIS.INITIAL.40.MS	FRONTAL AXIS INITIAL 40 MS	cardiovascular	6835	0.0795545	1.02253	0.022284	0.012708	0.000448516	FALSE	FALSE
hdl	A1Anti	Alpha 1 antitrypsin [Mass/volume] in Serum or Plasma	other	1756	0.0805789	0.957418	-0.0435148	0.024889	0.00174239	FALSE	FALSE
hdl	USpGr	Specific gravity of Urine by Test strip	urinary	40547	0.0811572	0.992743	-0.00728299	0.0041759	6.98966e-05	FALSE	FALSE
hdl	IRF	Immature reticulocytes/Reticulocytes.total in Blood	blood	5554	0.0817722	0.979932	-0.0202725	0.0116454	0.000499072	FALSE	FALSE
hdl	VD25	Calcitriol [Mass/volume] in Serum or Plasma	metabolic	3245	0.0818893	1.02901	0.0286019	0.0164344	0.000928268	FALSE	FALSE
hdl	Vi.B12	Cobalamin (Vitamin B12) [Mass/volume] in Serum or Plasma	metabolic	19415	0.0851573	0.987741	-0.0123348	0.00716471	0.000152042	FALSE	FALSE
hdl	Hm	Hm	other	2828	0.0891047	0.970124	-0.0303317	0.0178345	0.000980732	FALSE	FALSE
hdl	FRONTAL.AXIS.P	P wave axis	cardiovascular	6581	0.0914938	1.02236	0.0221129	0.0131015	0.000426542	FALSE	FALSE
hdl	ClSwt	ClSwt	metabolic	373	0.0924678	0.897772	-0.107839	0.0639224	0.00726213	FALSE	FALSE
hdl	IgA	IgA [Mass/volume] in Serum or Plasma	immune	7677	0.0958351	0.980611	-0.0195799	0.0117555	0.00035749	FALSE	FALSE
hdl	Lym	Lymphocytes [#/volume] in Blood	immune	26179	0.0971858	1.00852	0.00848751	0.00511693	0.000103273	FALSE	FALSE
hdl	NormeU	Normetanephrine [Mass/time] in 24 hour Urine	urinary	365	0.0990816	1.08913	0.0853754	0.0516264	0.0072998	FALSE	FALSE
hdl	GTT50g	GTT50g	metabolic	2353	0.103539	0.967241	-0.0333071	0.0204518	0.00109183	FALSE	FALSE
hdl	TT4	Thyroxine (T4) [Mass/volume] in Serum or Plasma	endocrine	4023	0.104031	0.975802	-0.0244961	0.0150654	0.00064051	FALSE	FALSE
hdl	EOSIM	Eosinophils/100 leukocytes in Blood by Automated count	immune	32924	0.105388	0.991601	-0.00843451	0.00520868	7.83902e-05	FALSE	FALSE
hdl	LA	Lactate [Moles/volume] in Serum or Plasma	metabolic	9679	0.106551	0.984921	-0.0151938	0.00941349	0.000263551	FALSE	FALSE
hdl	T.WAVE.AXIS	T wave axis	cardiovascular	6912	0.11075	0.979741	-0.0204673	0.0128319	0.000366285	FALSE	FALSE
hdl	ViARet	Retinol [Mass/volume] in Serum or Plasma	metabolic	2007	0.113944	1.03701	0.0363433	0.0229816	0.00121683	FALSE	FALSE
hdl	BASOM	Basophils/100 leukocytes in Blood by Manual count	immune	7802	0.117705	0.981367	-0.0188087	0.012021	0.000306677	FALSE	FALSE
hdl	CA19.9	Cancer Ag 19-9 [Units/volume] in Serum or Plasma	cancer	588	0.12001	1.06391	0.0619487	0.0397859	0.0034912	FALSE	FALSE
hdl	HEMOGLOBIN	HEMOGLOBIN	blood	640	0.120893	1.05804	0.05642	0.0363261	0.00370806	FALSE	FALSE
hdl	VitaB6	Pyridoxine [Mass/volume] in Serum or Plasma	metabolic	1758	0.124204	0.964103	-0.036557	0.0237675	0.00133411	FALSE	FALSE
hdl	Cr24Hr	Creatinine [Mass/time] in 24 hour Urine	kidney	1423	0.125019	0.962838	-0.0378703	0.0246719	0.00139229	FALSE	FALSE
hdl	QRS.HORIZONTAL.AXIS	QRS axis.horizontal plane Reference beat	cardiovascular	6798	0.127095	1.0204	0.020197	0.0132366	0.000323351	FALSE	FALSE
hdl	CMonMc	Monocytes+Macrophages/100 leukocytes in Cerebral spinal fluid by Manual count	immune	2059	0.128508	1.0295	0.0290714	0.019118	0.00109473	FALSE	FALSE
hdl	Thyrgb	Thyroglobulin [Mass/volume] in Serum or Plasma	endocrine	972	0.128777	1.04859	0.0474462	0.0312094	0.00201325	FALSE	FALSE
hdl	GTT2Hr	Glucose [Mass/volume] in Serum or Plasma --2 hours post 100 g glucose PO	metabolic	779	0.133653	0.943302	-0.0583683	0.0388747	0.0028587	FALSE	FALSE
hdl	FT4	Thyroxine (T4) free [Mass/volume] in Serum or Plasma	endocrine	26231	0.135069	0.991057	-0.00898315	0.006011	8.49877e-05	FALSE	FALSE
hdl	N.M_Cr	Metanephrine/Creatinine [Mass Ratio] in 24 hour Urine	urinary	354	0.138399	1.07713	0.0742999	0.0500242	0.00578298	FALSE	FALSE
hdl	LDLCho	Cholesterol in LDL [Mass/volume] in Serum or Plasma by calculation	metabolic	604	0.139324	1.06058	0.0588115	0.039729	0.00347918	FALSE	FALSE
hdl	T.HORIZONTAL.AXIS	T wave axis.horizontal plane Reference beat	cardiovascular	6818	0.144941	0.981048	-0.0191338	0.013125	0.000303099	FALSE	FALSE
hdl	HCTWB	Hematocrit	blood	12434	0.15167	0.988255	-0.0118141	0.00824002	0.000160342	FALSE	FALSE
hdl	CProt1	Protein [Mass/volume] in Cerebral spinal fluid	metabolic	2795	0.155839	0.97549	-0.0248149	0.0174803	0.000584022	FALSE	FALSE
hdl	TestFr	Testosterone Free [Mass/volume] in Serum or Plasma	endocrine	1830	0.156424	1.02711	0.0267519	0.0188688	0.000885916	FALSE	FALSE
hdl	BGL	Beta globulin [Mass/volume] in Serum or Plasma by Electrophoresis	immune	337	0.156763	1.08313	0.0798558	0.0562621	0.00584719	FALSE	FALSE
hdl	IMMATURE_GRANULOCYTES	IMMATURE_GRANULOCYTES	immune	902	0.157102	0.954819	-0.0462338	0.0326491	0.00177419	FALSE	FALSE
hdl	NRBCMA	Nucleated erythrocytes [#/volume] in Blood by Automated count	blood	1860	0.157416	0.977395	-0.0228642	0.0161654	0.000765957	FALSE	FALSE
hdl	RVVT	dRVVT actual/normal (normalized LA screen)	immune	1876	0.158179	0.967012	-0.033544	0.0237599	0.00104513	FALSE	FALSE
hdl	HrColl	Collection duration of Unspecified specimen	urinary	1555	0.161062	0.983962	-0.0161682	0.0115307	0.000255686	FALSE	FALSE
hdl	HEMATOCRIT	HEMATOCRIT	blood	642	0.163814	1.05317	0.0518036	0.0371621	0.0030053	FALSE	FALSE
hdl	T3FRE	Triiodothyronine (T3) Free [Mass/volume] in Serum or Plasma	endocrine	1375	0.169085	0.96382	-0.0368507	0.0267833	0.00136956	FALSE	FALSE
hdl	UrobUr	Urobilinogen [Units/volume] in Urine by Test strip	urinary	4040	0.171884	0.983551	-0.0165855	0.012138	0.000289153	FALSE	FALSE
hdl	TProSe	Protein serum/plasma	metabolic	32127	0.175401	0.993233	-0.00679046	0.00501112	5.62908e-05	FALSE	FALSE
hdl	SU.Na	Sodium [Moles/volume] in Urine	urinary	2582	0.177854	1.02435	0.0240575	0.01785	0.000701808	FALSE	FALSE
hdl	Nt.PTH	Parathyrin.intact [Mass/volume] in Serum or Plasma	endocrine	6708	0.18726	0.983949	-0.016181	0.0122689	0.000253112	FALSE	FALSE
hdl	ProTim	ProTim	blood	222	0.19222	0.910386	-0.0938868	0.0717621	0.00784183	FALSE	FALSE
hdl	GTT3Hr	Glucose [Mass/volume] in Serum or Plasma --3 hours post 100 g glucose PO	metabolic	611	0.196498	0.948011	-0.0533891	0.0412896	0.00263588	FALSE	FALSE
hdl	UrPro	Protein [Mass/volume] in Urine by Test strip	urinary	17649	0.197008	0.990704	-0.00933912	0.00723866	8.53502e-05	FALSE	FALSE
hdl	LEUKOREDUCED_RANDOM_PLATELETS	LEUKOREDUCED_RANDOM_PLATELETS	immune	2124	0.212166	0.971762	-0.0286443	0.022952	0.000691494	FALSE	FALSE
hdl	G.Sub2	IgG subclass 2 [Mass/volume] in Serum	immune	311	0.212921	0.931942	-0.0704842	0.0564658	0.00480745	FALSE	FALSE
hdl	Norep	Norepinephrine [Mass/time] in 24 hour Urine	urinary	273	0.218507	1.08033	0.0772702	0.0626424	0.00546178	FALSE	FALSE
hdl	O2SatV	Oxygen saturation Calculated from oxygen partial pressure in Venous blood	blood	7487	0.21963	0.985758	-0.0143439	0.0116844	0.00020118	FALSE	FALSE
hdl	WBTrpI	Troponin I.cardiac [Mass/volume] in Blood	cardiovascular	1819	0.219775	1.02876	0.0283568	0.0231003	0.000818613	FALSE	FALSE
hdl	lev	lev	other	480	0.220169	1.04459	0.0436253	0.0355332	0.00226752	FALSE	FALSE
hdl	Leiden	Protein C inhibitor [Mass/volume] in Platelet poor plasma by Immunoassay	blood	888	0.223397	1.04412	0.0431715	0.0354326	0.00163989	FALSE	FALSE
hdl	UWBC	Leukocytes [#/area] in Urine sediment by Microscopy high power field	urinary	24385	0.235721	0.99298	-0.00704497	0.00594121	4.35183e-05	FALSE	FALSE
hdl	CPmylo	Promyelocytes/100 leukocytes in Cerebral spinal fluid by Manual count	immune	698	0.237516	0.971926	-0.0284759	0.0240861	0.00130309	FALSE	FALSE
hdl	I.WBC	Leukocytes [#/volume] in Blood by Automated count	immune	994	0.241407	0.966464	-0.0341113	0.0291005	0.00135979	FALSE	FALSE
hdl	GlutAc	Glutamate [Moles/volume] in Serum or Plasma	metabolic	402	0.245674	0.93976	-0.0621313	0.0534378	0.00331329	FALSE	FALSE
hdl	P.HORIZONTAL.AXIS	P wave axis horizontal plane Reference beat	cardiovascular	6448	0.250622	1.01553	0.0154133	0.0134152	0.000203671	FALSE	FALSE
hdl	RDW.SD	RDW SD	blood	318	0.253453	0.9356	-0.0665671	0.0581791	0.00416381	FALSE	FALSE
hdl	FBlsts	Blasts/100 leukocytes in Body fluid by Manual count	immune	729	0.25692	1.01127	0.0112071	0.00987752	0.000156776	FALSE	FALSE
hdl	Lysine	Lysine [Moles/volume] in Serum or Plasma	metabolic	391	0.260271	0.945404	-0.0561432	0.0497966	0.00319472	FALSE	FALSE
hdl	SU.K	Potassium [Moles/volume] in Urine	urinary	481	0.271084	0.952456	-0.0487115	0.0442078	0.00254055	FALSE	FALSE
hdl	FLgOth	Unidentified cells/100 leukocytes in Body fluid	blood	829	0.275155	1.03295	0.0324145	0.0296835	0.00114328	FALSE	FALSE
hdl	TRPI	Troponin I.cardiac [Mass/volume] in Serum or Plasma	cardiovascular	10443	0.27796	0.991646	-0.0083893	0.00773228	7.87684e-05	FALSE	FALSE
hdl	PSA	PSA serum/plasma	cancer	7837	0.290004	1.01032	0.0102654	0.00970092	0.000103649	FALSE	FALSE
hdl	QtfNIL	Gamma interferon background [Units/volume] in Blood by Immunoassay	immune	2110	0.290553	1.02359	0.0233118	0.022051	0.000522797	FALSE	FALSE
hdl	AN.GAP	Anion gap serum/plasma	metabolic	62164	0.294681	0.996276	-0.00373095	0.00356035	1.74986e-05	FALSE	FALSE
hdl	Haptgl	Haptoglobin [Mass/volume] in Serum or Plasma	blood	2437	0.302316	1.02199	0.0217471	0.0210789	0.000436157	FALSE	FALSE
hdl	CaIo	Calcium.ionized [Mass/volume] in Blood	metabolic	16300	0.303293	0.992547	-0.00748132	0.00726744	6.38046e-05	FALSE	FALSE
hdl	CNeut	Neutrophils/100 leukocytes in Cerebral spinal fluid by Manual count	immune	1680	0.307419	1.02784	0.0274614	0.0268974	0.000593852	FALSE	FALSE
hdl	HCVQNT	HCVQNT	immune	610	0.313529	1.04308	0.0421765	0.0418127	0.00163267	FALSE	FALSE
hdl	C1Elh	Complement C1 esterase inhibitor [Mass/volume] in Serum or Plasma	immune	156	0.319053	1.09576	0.0914506	0.0914562	0.006626	FALSE	FALSE
hdl	Schd	Schd	toxicology/pharmacology	4251	0.322794	0.985645	-0.0144587	0.0146217	0.000220583	FALSE	FALSE
hdl	SU.Ure	Urea nitrogen [Mass/volume] in Urine	urinary	2571	0.335236	0.982102	-0.0180598	0.0187381	0.000348399	FALSE	FALSE
hdl	Tyrosn	Tyrosine [Moles/volume] in Serum or Plasma	metabolic	392	0.342142	0.948856	-0.0524978	0.0551945	0.00231447	FALSE	FALSE
hdl	Dimer	Dimer	blood	1055	0.351796	0.970995	-0.029434	0.0315975	0.000805296	FALSE	FALSE
hdl	UNBOUND_IRON_BINDING	UNBOUND_IRON_BINDING	metabolic	154	0.355208	1.08731	0.0837047	0.090235	0.00600454	FALSE	FALSE
hdl	TTAIgA	Tissue transglutaminase IgA Ab [Units/volume] in Serum by Immunoassay	immune	1558	0.367133	0.976171	-0.0241172	0.0267339	0.000519948	FALSE	FALSE
hdl	X25HyD2	25-Hydroxycalciferol [Mass/volume] in Serum or Plasma	metabolic	2877	0.371177	0.983342	-0.0167983	0.0187814	0.000277871	FALSE	FALSE
hdl	CA2729	Cancer Ag 27-29 [Units/volume] in Serum or Plasma	cancer	144	0.380332	0.927796	-0.0749437	0.0851339	0.00468818	FALSE	FALSE
hdl	Genta	Gentamicin [Mass/volume] in Serum or Plasma	toxicology/pharmacology	689	0.382097	0.963314	-0.0373755	0.0427338	0.0010539	FALSE	FALSE
hdl	TotVl	Volume in Urine collected for unspecified duration	toxicology/pharmacology	5007	0.385838	0.987787	-0.0122878	0.0141685	0.000147864	FALSE	FALSE
hdl	FBaso	Basophils/100 leukocytes in Body fluid by Manual count	immune	1011	0.388941	0.975864	-0.0244318	0.028346	0.000572638	FALSE	FALSE
hdl	Vanco1	Vancomycin [Mass/volume] in Serum or Plasma	toxicology/pharmacology	7342	0.392016	0.990253	-0.00979484	0.0114423	9.96325e-05	FALSE	FALSE
hdl	Asprgn	Asparagine [Moles/volume] in Serum or Plasma	metabolic	390	0.393454	1.04792	0.0468098	0.0547896	0.00190509	FALSE	FALSE
hdl	Test_percent_F	Testosterone Free/Testosterone.total in Serum or Plasma	endocrine	366	0.396912	0.952031	-0.0491573	0.0579557	0.00198086	FALSE	FALSE
hdl	FMALN	Malignant cells/100 cells in Body fluid by Manual count	cancer	264	0.404104	1.02416	0.023871	0.0285629	0.000694003	FALSE	FALSE
hdl	NEUTRE	Neutrophils/100 leukocytes in Blood by Automated count	immune	46596	0.407415	0.996663	-0.00334276	0.00403491	1.4501e-05	FALSE	FALSE
hdl	SU.Cre	Creatinine [Mass/volume] in 24 hour Urine	endocrine	1487	0.407465	0.979303	-0.0209147	0.025241	0.000441891	FALSE	FALSE
hdl	ProtUr	ProtUr	urinary	106	0.411381	1.06775	0.0655525	0.0794324	0.0057478	FALSE	FALSE
hdl	AFPTum	Alpha-1-fetoprotein.tumor marker [Mass/volume] in Serum or Plasma	cancer	2745	0.412941	1.00853	0.00849227	0.0103709	7.94398e-05	FALSE	FALSE
hdl	RePRA	RePRA	toxicology/pharmacology	480	0.413205	0.969921	-0.0305402	0.0372895	0.00109527	FALSE	FALSE
hdl	PTTCtr	aPTT in Platelet poor plasma by Coagulation assay	blood	19031	0.418074	0.995809	-0.00419998	0.00518654	2.90842e-05	FALSE	FALSE
hdl	PCO2	Carbon dioxide [Partial pressure] in Arterial blood	blood	134	0.420343	1.07843	0.0755094	0.0933798	0.00471062	FALSE	FALSE
hdl	CEosin	Eosinophils/100 leukocytes in Cerebral spinal fluid by Manual count	blood	979	0.431351	1.02198	0.0217436	0.027621	0.000636814	FALSE	FALSE
hdl	Trnsfr	Transferrin [Mass/volume] in Serum or Plasma	metabolic	1781	0.432579	0.98139	-0.0187854	0.0239315	0.000342439	FALSE	FALSE
hdl	sz	sz	other	456	0.433959	1.04081	0.0399963	0.0510711	0.00133655	FALSE	FALSE
hdl	IMMATURE.GRANULOCYTES.ABSOLUTE.COUNT	IMMATURE GRANULOCYTES ABSOLUTE COUNT	immune	296	0.439509	0.954935	-0.0461119	0.0595666	0.00204324	FALSE	FALSE
hdl	Amyl	Amylase [Enzymatic activity/volume] in Serum or Plasma	metabolic	8067	0.44021	1.00862	0.008587	0.0111248	7.35088e-05	FALSE	FALSE
hdl	Sirol	Sirolimus [Mass/volume] in Blood	toxicology/pharmacology	268	0.443727	1.04469	0.0437164	0.0569878	0.00221389	FALSE	FALSE
hdl	TTcont	TTcont	other	231	0.443998	1.05066	0.0494185	0.064442	0.00257574	FALSE	FALSE
hdl	Q.ONSET	Q ONSET	cardiovascular	6923	0.457135	0.990786	-0.00925711	0.0124488	7.78996e-05	FALSE	FALSE
hdl	FRONTAL.AXIS.TERMINAL.40.MS	FRONTAL AXIS TERMINAL 40 MS	cardiovascular	6902	0.460103	1.00965	0.00960233	0.0129986	7.83704e-05	FALSE	FALSE
hdl	OHPrln	Hydroxyproline [Moles/volume] in Serum or Plasma	metabolic	388	0.467015	0.962651	-0.0380639	0.052279	0.00134819	FALSE	FALSE
hdl	IgG.Q	IgG [Mass/volume] in Serum or Plasma	immune	3471	0.467218	0.988511	-0.0115557	0.015893	0.000150101	FALSE	FALSE
hdl	BILIRUBIN._CONJUGATED	Bilirubin.conjugated [Mass/volume] in Serum or Plasma	liver	154	0.469921	0.953091	-0.0480447	0.0663059	0.00211966	FALSE	FALSE
hdl	ACAIgM	Cardiolipin IgM Ab [Units/volume] in Serum by Immunoassay	immune	2162	0.471531	0.984112	-0.0160158	0.0222405	0.000238281	FALSE	FALSE
hdl	pH.Ven	pH of Venous blood	kidney	8460	0.475348	0.992376	-0.00765283	0.0107207	6.02348e-05	FALSE	FALSE
hdl	PenG	Penicillin G [Susceptibility] by Minimum inhibitory concentration (MIC)	immune	212	0.47694	1.05312	0.0517618	0.0726386	0.00158642	FALSE	FALSE
hdl	INTERNATIONAL.NORMALIZATION.RATIO	INTERNATIONAL NORMALIZATION RATIO	blood	535	0.47964	1.0316	0.0311136	0.0439835	0.000944765	FALSE	FALSE
hdl	FMonMc	Mononuclear cells [#/volume] in Body fluid by Manual count	immune	1761	0.480565	1.01647	0.0163363	0.0231542	0.000282244	FALSE	FALSE
hdl	HPylAE	Helicobacter pylori Ab [Units/volume] in Serum by Immunoassay	immune	559	0.484688	0.970484	-0.0299604	0.0428458	0.000841653	FALSE	FALSE
hdl	POCA1C	Hemoglobin A1c (Glycated)	blood	3276	0.503675	0.989315	-0.010742	0.0160618	0.000136027	FALSE	FALSE
hdl	CPK	CPK	cardiovascular	16742	0.504707	1.0038	0.00378795	0.00567809	1.7597e-05	FALSE	FALSE
hdl	TROPONIN_I	Troponin I.cardiac [Mass/volume] in Serum or Plasma	cardiovascular	313	0.513689	1.02895	0.0285347	0.0436386	0.000923795	FALSE	FALSE
hdl	CPKTot	Creatine kinase [Enzymatic activity/volume] in Serum or Plasma	cardiovascular	7585	0.520934	1.00494	0.00492864	0.00767777	3.09039e-05	FALSE	FALSE
hdl	Tegret	Carbamazepine serum/plasma	toxicology/pharmacology	335	0.53103	1.03248	0.031961	0.050965	0.00116321	FALSE	FALSE
hdl	LH1	Lutropin [Units/volume] in Serum or Plasma	endocrine	2133	0.547718	1.01301	0.0129231	0.0214927	0.000127545	FALSE	FALSE
hdl	CBlsts	Blasts/100 leukocytes in Cerebral spinal fluid by Manual count	blood	699	0.551665	1.01617	0.0160395	0.0269317	0.000258073	FALSE	FALSE
hdl	HORIZONTAL.AXIS..TERMINAL.40.MS	QRS axis	cardiovascular	6715	0.553542	1.00768	0.00764796	0.0129081	4.86546e-05	FALSE	FALSE
hdl	sn	sn	other	2411	0.556292	0.992304	-0.00772533	0.0131285	7.64947e-05	FALSE	FALSE
hdl	VitEGm	Beta+gamma tocopherol [Mass/volume] in Serum or Plasma	metabolic	904	0.558754	0.981244	-0.0189344	0.0323712	0.000374906	FALSE	FALSE
hdl	Hepasy	Heparin unfractionated [Units/volume] in Platelet poor plasma by Chromogenic method	blood	250	0.562092	0.964314	-0.0363387	0.0625924	0.0013497	FALSE	FALSE
hdl	X3OHCot	Trans-3-Hydroxycotinine [Mass/volume] in Serum or Plasma	toxicology/pharmacology	348	0.566291	0.970995	-0.0294336	0.0512695	0.000908928	FALSE	FALSE
hdl	HPLCA2	Hemoglobin A2/Hemoglobin.total in Blood	blood	642	0.567515	0.979925	-0.0202797	0.0354529	0.000485703	FALSE	FALSE
hdl	SGPT_ALT	SGPT_ALT	metabolic	218	0.568352	0.956944	-0.0440106	0.0770205	0.00147171	FALSE	FALSE
hdl	VancTr	Vancomycin [Mass/volume] in Serum or Plasma	toxicology/pharmacology	745	0.576279	1.02104	0.0208221	0.0372435	0.000424376	FALSE	FALSE
hdl	ACHRBd	ACHRBd	other	202	0.577013	0.976753	-0.0235213	0.0420976	0.000563648	FALSE	FALSE
hdl	LucAbs	Leukocytes [#/volume] in Blood by Automated count	blood	3407	0.584206	1.00835	0.00831323	0.0151894	8.35906e-05	FALSE	FALSE
hdl	CLgOth	Unidentified cells/100 leukocytes in Body fluid	immune	765	0.589778	0.983082	-0.0170629	0.0316337	0.000224978	FALSE	FALSE
hdl	NEUTM	Polymorphonuclear cells/100 leukocytes in Body fluid by Manual count	immune	10371	0.590803	0.995015	-0.00499728	0.009294	2.74227e-05	FALSE	FALSE
hdl	VMA	VMA	other	243	0.592274	1.02973	0.0292922	0.054619	0.0010925	FALSE	FALSE
hdl	HCO3Ca	Bicarbonate [Moles/volume] in Unspecified specimen	metabolic	16640	0.599954	1.00387	0.00386039	0.00736046	1.64799e-05	FALSE	FALSE
hdl	G.Indx	IgG clearance/Albumin clearance [Ratio] in Serum and CSF	immune	550	0.604965	0.978175	-0.0220665	0.0426338	0.000485967	FALSE	FALSE
hdl	Fructo	Fructosamine [Moles/volume] in Serum or Plasma	metabolic	500	0.607189	1.02005	0.0198527	0.0385919	0.000526722	FALSE	FALSE
hdl	SerFol	Folate [Mass/volume] in Serum or Plasma	metabolic	5998	0.608418	1.00673	0.00670559	0.0130876	4.35015e-05	FALSE	FALSE
hdl	IMMATURE.GRANULOCYTES.PERCENT	IMMATURE GRANULOCYTES PERCENT	immune	296	0.608752	0.969498	-0.0309772	0.0604516	0.000909914	FALSE	FALSE
hdl	ClSwtR	Chloride [Moles/volume] in Sweat	metabolic	112	0.611558	1.05932	0.0576285	0.113108	0.00185384	FALSE	FALSE
hdl	ATRIAL.RATE	P wave Atrium by EKG	cardiovascular	6933	0.612928	0.994362	-0.00565349	0.0111747	3.59544e-05	FALSE	FALSE
hdl	RETHE	Hemoglobin [Entitic mass] in Reticulocytes	blood	4543	0.61535	1.00744	0.00740863	0.0147439	5.5553e-05	FALSE	FALSE
hdl	TstPBy	TstPBy	endocrine	13993	0.62167	1.0017	0.00170232	0.00344952	2.97624e-06	FALSE	FALSE
hdl	F.ALB	Albumin [Mass/volume] in Body fluid	liver	427	0.634793	1.0236	0.0233278	0.0490756	0.000522226	FALSE	FALSE
hdl	SMAb	Smith extractable nuclear Ab [Units/volume] in Serum by Immunoassay	immune	936	0.636355	1.01478	0.0146743	0.0310267	0.000230893	FALSE	FALSE
hdl	FK.506	Tacrolimus [Mass/volume] in Blood	liver	1568	0.641804	1.01086	0.010801	0.0232145	0.000138556	FALSE	FALSE
hdl	Iron	Iron [Mass/volume] in Serum or Plasma	blood	15335	0.644342	1.00361	0.0036046	0.00780817	1.37783e-05	FALSE	FALSE
hdl	G.Sub3	IgG subclass 3 [Mass/volume] in Serum	immune	311	0.652597	0.973898	-0.0264491	0.0586956	0.000668791	FALSE	FALSE
hdl	Leucne	Leucine [Moles/volume] in Serum or Plasma	metabolic	393	0.654168	1.02322	0.0229584	0.051208	0.000505159	FALSE	FALSE
hdl	WHITE.BLOOD.CELLS	WHITE BLOOD CELLS	immune	316	0.65613	0.975877	-0.0244189	0.0547871	0.0006266	FALSE	FALSE
hdl	Theo	Theophylline [Mass/volume] in Serum or Plasma	toxicology/pharmacology	117	0.659013	1.03942	0.038659	0.0873508	0.0016976	FALSE	FALSE
hdl	Fbrngn	Fibrinogen [Mass/volume] in Platelet poor plasma by Coagulation assay	blood	5854	0.660559	1.0061	0.00607981	0.013844	3.23974e-05	FALSE	FALSE
hdl	BBTAb	Borrelia burgdorferi Ab [Units/volume] in Serum by Immunoassay	toxicology/pharmacology	963	0.661236	1.01405	0.013957	0.0318403	0.000201157	FALSE	FALSE
hdl	MBRat	Creatine kinase.MB/Creatine kinase.total in Serum or Plasma	cardiovascular	13080	0.667267	0.996266	-0.00374118	0.00870221	1.38578e-05	FALSE	FALSE
hdl	UGluc	Glucose urine dipstick	urinary	4258	0.671053	0.994105	-0.00591208	0.0139195	3.99002e-05	FALSE	FALSE
hdl	Myelo	Myelocytes/100 leukocytes in Blood by Manual count	immune	7452	0.677018	0.994911	-0.00510163	0.0122473	2.30295e-05	FALSE	FALSE
hdl	FSH1	Follitropin [Units/volume] in Serum or Plasma	endocrine	3484	0.687749	1.00704	0.00701625	0.0174557	3.77102e-05	FALSE	FALSE
hdl	UKeto	Ketones [Mass/volume] in Urine by Test strip	urinary	5842	0.699	1.00439	0.00438163	0.0113311	2.44877e-05	FALSE	FALSE
hdl	CBaso	Basophils/100 leukocytes in Cerebral spinal fluid by Manual count	immune	809	0.700395	1.01191	0.0118402	0.0307597	0.000111228	FALSE	FALSE
hdl	SyMnCl	Mononuclear cells/100 leukocytes in Synovial fluid by Manual count	immune	900	0.700837	1.0098	0.00975199	0.025375	8.80699e-05	FALSE	FALSE
hdl	NRBCBC	Nucleated erythrocytes/100 leukocytes [Ratio] in Cerebral spinal fluid by Manual count	blood	2486	0.70275	0.994944	-0.00506884	0.0132812	3.87243e-05	FALSE	FALSE
hdl	BASOPHIL.PERCENT	BASOPHIL PERCENT	immune	316	0.702917	0.979276	-0.0209422	0.0548586	0.000457396	FALSE	FALSE
hdl	Quant_TB2...NIL	Quant_TB2(-)NIL	immune	477	0.711585	0.985349	-0.0147597	0.0398958	0.000232989	FALSE	FALSE
hdl	DHUD	DHUD	metabolic	697	0.712328	1.01325	0.0131596	0.0356738	0.000193039	FALSE	FALSE
hdl	Phnyln	Phenylalanine [Moles/volume] in Serum or Plasma	metabolic	393	0.720046	1.01971	0.019522	0.0544295	0.00026047	FALSE	FALSE
hdl	LDL.C	Cholesterol in LDL [Mass/volume] in Serum or Plasma by calculation	metabolic	28417	0.722287	0.997938	-0.00206397	0.00580734	4.35055e-06	FALSE	FALSE
hdl	PR.INTERVAL	PP interval mean	cardiovascular	6693	0.728708	0.995396	-0.00461416	0.0133027	1.76177e-05	FALSE	FALSE
hdl	Cl.WB	Chloride [Moles/volume] in Blood	blood	6828	0.730871	1.00399	0.00397799	0.0115645	1.71504e-05	FALSE	FALSE
hdl	Vancomy	Vancomycin [Susceptibility] by Minimum inhibitory concentration (MIC)	toxicology/pharmacology	1576	0.733182	0.991898	-0.00813495	0.0238592	6.69612e-05	FALSE	FALSE
hdl	MXAMP	Maximum clot firmness [Length] in Blood by Thromboelastography	other	732	0.735257	1.01248	0.012403	0.0366656	0.000156733	FALSE	FALSE
hdl	F8Act	Coagulation factor VIII activity actual/normal in Platelet poor plasma by Coagulation assay	blood	889	0.738678	1.01202	0.011951	0.0358126	0.000125235	FALSE	FALSE
hdl	RBC	Erythrocytes [#/volume] in Blood by Automated count	blood	2812	0.743145	1.00606	0.00603833	0.018425	3.59185e-05	FALSE	FALSE
hdl	HBSA.	Hepatitis B virus surface Ab [Presence] in Serum	liver	2255	0.749898	1.00587	0.00584921	0.0183469	3.93802e-05	FALSE	FALSE
hdl	DHEA.S	Dehydroepiandrosterone sulfate (DHEA-S) [Mass/volume] in Serum or Plasma	endocrine	979	0.754356	1.00929	0.00924756	0.0295459	8.92541e-05	FALSE	FALSE
hdl	ANGL	Clot angle in Blood by Thromboelastography	blood	732	0.757542	0.98894	-0.0111219	0.0360133	0.000130309	FALSE	FALSE
hdl	pH	pH of Arterial blood	kidney	16918	0.757924	0.997777	-0.00222595	0.00722209	5.45825e-06	FALSE	FALSE
hdl	Depaka	Valproate serum/plasma	toxicology/pharmacology	905	0.759853	1.00997	0.00991761	0.0324351	0.000103654	FALSE	FALSE
hdl	QRS.DURATION	QRS duration	cardiovascular	6920	0.765678	0.99628	-0.00372717	0.0125054	1.18728e-05	FALSE	FALSE
hdl	TstFAM	Testosterone Free [Mass/volume] in Serum or Plasma	cancer	388	0.768009	1.01482	0.014707	0.0498212	0.00022307	FALSE	FALSE
hdl	Cort.S	Cortisol [Mass/volume] in Serum or Plasma	endocrine	6342	0.774153	0.996489	-0.00351676	0.0122553	1.26351e-05	FALSE	FALSE
hdl	FRBC1	Erythrocytes [#/volume] in Blood by Automated count	blood	1773	0.776692	0.993891	-0.00612798	0.0216021	3.48119e-05	FALSE	FALSE
hdl	PLATELET	PLATELET	blood	316	0.780753	1.01491	0.0147959	0.0531106	0.000230358	FALSE	FALSE
hdl	IgEQnt	IgE [Mass/volume] in Serum	immune	1746	0.783387	1.00511	0.00510158	0.0185545	3.26061e-05	FALSE	FALSE
hdl	Eos	Eos	immune	25862	0.78349	0.998446	-0.00155508	0.00565946	2.88087e-06	FALSE	FALSE
hdl	Serine	Serine [Moles/volume] in Serum or Plasma	metabolic	391	0.785856	1.01363	0.0135369	0.049788	0.0001881	FALSE	FALSE
hdl	R.LPA	Lipoprotein a [Mass/volume] in Serum or Plasma	metabolic	320	0.801412	1.01562	0.0155038	0.0615869	0.000199318	FALSE	FALSE
hdl	FATYP	Variant lymphocytes/100 leukocytes in Body fluid by Manual count	blood	999	0.8157	1.00657	0.00655305	0.0281075	5.38731e-05	FALSE	FALSE
hdl	CoHgb	Carboxyhemoglobin % in blood	toxicology/pharmacology	6491	0.816111	0.997013	-0.00299191	0.0128652	8.20446e-06	FALSE	FALSE
hdl	TBil	Total Bilirubin serum/plasma	metabolic	56577	0.821836	1.00056	0.000556721	0.00247228	4.17867e-07	FALSE	FALSE
hdl	O2Sat	Oxygen saturation Calculated from oxygen partial pressure in Arterial blood	blood	10318	0.828203	1.00187	0.00187293	0.00863054	4.0372e-06	FALSE	FALSE
hdl	Ptn	Phenytoin serum/plasma	toxicology/pharmacology	650	0.828287	1.00866	0.00862352	0.0397418	7.14755e-05	FALSE	FALSE
hdl	X56.16.	56+16%	other	1063	0.833372	1.00623	0.00620992	0.0295105	4.01035e-05	FALSE	FALSE
hdl	IgM.Q	IgM [Mass/volume] in Serum or Plasma	immune	2093	0.838206	1.004	0.00399457	0.0195607	1.73858e-05	FALSE	FALSE
hdl	CH50	Complement C3 [Mass/volume] in Serum or Plasma	immune	555	0.839017	0.991085	-0.00895453	0.044057	7.30911e-05	FALSE	FALSE
hdl	ACAIgA	Cardiolipin IgA Ab [Units/volume] in Serum by Immunoassay	immune	1908	0.840035	1.0048	0.00478488	0.023702	2.12013e-05	FALSE	FALSE
hdl	A.1.A	Alpha 1 antitrypsin [Mass/volume] in Serum or Plasma	other	803	0.858543	1.0067	0.00667767	0.0374546	3.97834e-05	FALSE	FALSE
hdl	HIV.hi	HIV-hi	immune	142	0.85899	1.02116	0.0209436	0.117646	0.000209399	FALSE	FALSE
hdl	CKMBRe	Creatine kinase.MB [Mass/volume] in Serum or Plasma	cardiovascular	13294	0.86036	0.998499	-0.00150254	0.00854107	2.27507e-06	FALSE	FALSE
hdl	Prog.R	Progesterone [Mass/volume] in Serum or Plasma	endocrine	859	0.861519	1.0056	0.00558078	0.0319826	3.45613e-05	FALSE	FALSE
hdl	Prolac	Prolactin [Mass/volume] in Serum or Plasma	endocrine	2705	0.86269	1.00326	0.00325698	0.01883	1.05968e-05	FALSE	FALSE
hdl	B2Mcg	Beta-2-Microglobulin [Mass/volume] in Serum or Plasma	immune	382	0.869529	1.00883	0.00878662	0.0534557	6.83001e-05	FALSE	FALSE
hdl	IctIdx	Icteric index of Serum or Plasma	metabolic	4493	0.871518	0.99797	-0.00203198	0.0125632	4.36815e-06	FALSE	FALSE
hdl	Pralbu	Prealbumin [Mass/volume] in Serum or Plasma	metabolic	6502	0.882983	0.998203	-0.0017984	0.0122178	3.29236e-06	FALSE	FALSE
hdl	MONOCYTE.PERCENT	MONOCYTE PERCENT	immune	317	0.883175	1.00857	0.00853825	0.058056	6.51155e-05	FALSE	FALSE
hdl	Prolne	Proline [Moles/volume] in Serum or Plasma	metabolic	391	0.884876	0.991885	-0.00814769	0.0562339	5.39769e-05	FALSE	FALSE
hdl	FTo.Cl	Cells Counted Total [#] in Body fluid	blood	2938	0.886516	1.00175	0.00174496	0.0122259	3.26326e-06	FALSE	FALSE
hdl	ScrasT	Sucrase [Enzymatic activity/mass] in Tissue	metabolic	342	0.890207	1.00859	0.00854846	0.0618781	5.65514e-05	FALSE	FALSE
hdl	SomatC	SomatC	endocrine	877	0.891272	0.995607	-0.00440225	0.0321955	1.92776e-05	FALSE	FALSE
hdl	AntDNA	DNA double strand Ab [Units/volume] in Serum	immune	2302	0.892376	1.00293	0.00292264	0.0215992	7.82161e-06	FALSE	FALSE
hdl	LYMPRE	Lymphocytes/100 leukocytes in Blood by Automated count	immune	46503	0.893831	1.00054	0.000541768	0.00405942	3.75769e-07	FALSE	FALSE
hdl	SclAb	SCL-70 extractable nuclear Ab [Units/volume] in Serum by Immunoassay	immune	1041	0.894506	0.996092	-0.00391544	0.0295199	1.67609e-05	FALSE	FALSE
hdl	C4Quan	Complement C4 [Mass/volume] in Serum or Plasma	immune	3667	0.896187	1.0021	0.00209367	0.0160448	4.64021e-06	FALSE	FALSE
hdl	ClSwtL	Chloride [Moles/volume] in Sweat	metabolic	109	0.897809	1.01515	0.0150383	0.116778	0.000138156	FALSE	FALSE
hdl	TropnT	Troponin T.cardiac [Mass/volume] in Serum or Plasma	cardiovascular	1296	0.905424	0.997083	-0.00292173	0.0245864	9.6696e-06	FALSE	FALSE
hdl	MaltsT	Isomaltase [Enzymatic activity/mass] in Tissue	metabolic	342	0.908017	1.00706	0.00703735	0.0608609	3.97114e-05	FALSE	FALSE
hdl	Commen	Commen	other	362	0.920922	1.00313	0.00312742	0.0314806	1.53595e-05	FALSE	FALSE
hdl	FEosin	Eosinophils/100 leukocytes in Body fluid by Manual count	immune	1582	0.925976	0.997705	-0.00229779	0.0247278	5.29549e-06	FALSE	FALSE
hdl	LYMPM	Lymphocytes/100 leukocytes in Blood by Manual count	immune	10635	0.928201	0.999197	-0.000803476	0.00891656	7.46463e-07	FALSE	FALSE
hdl	EOSIRE	Eosinophils %	immune	30313	0.93239	0.999533	-0.000467248	0.00550744	2.35249e-07	FALSE	FALSE
hdl	Nornic	Nornicotine [Mass/volume] in Urine	urinary	273	0.933625	1.00544	0.0054238	0.0650597	2.5785e-05	FALSE	FALSE
hdl	NonHDL	Cholesterol non HDL [Mass/volume] in Serum or Plasma	metabolic	3252	0.937211	0.998694	-0.00130642	0.0165828	1.84282e-06	FALSE	FALSE
hdl	AngioC	Angiotensin converting enzyme [Enzymatic activity/volume] in Serum or Plasma	cardiovascular	748	0.939865	1.00277	0.00276258	0.0366069	7.60996e-06	FALSE	FALSE
hdl	Tryphn	Tryptophan [Moles/volume] in Serum or Plasma	metabolic	393	0.941104	1.00388	0.00387002	0.0523459	1.35936e-05	FALSE	FALSE
hdl	ChromA	Chromogranin A [Mass/volume] in Serum or Plasma	cancer	433	0.94375	1.00276	0.0027522	0.0389828	7.84028e-06	FALSE	FALSE
hdl	Creat1	Creatinine [Mass/volume] in Urine	kidney	699	0.947034	1.00215	0.00214881	0.0323339	4.8326e-06	FALSE	FALSE
hdl	BAbs	Basophils [#/volume] in Blood by Automated count	immune	24660	0.947056	1.00037	0.000367467	0.00553371	1.70648e-07	FALSE	FALSE
hdl	Estron	Estrone (E1) [Mass/volume] in Serum or Plasma	endocrine	197	0.950959	1.00427	0.00426177	0.0691985	1.86365e-05	FALSE	FALSE
hdl	IGF_1_Z.score	Insulin-like growth factor-I [Z-score] in Serum or Plasma	metabolic	140	0.954148	0.994472	-0.00554322	0.0962126	2.4951e-05	FALSE	FALSE
hdl	CD4_percent_	CD3+CD4+ (T4 helper) cells/100 cells in Blood	immune	1673	0.959479	1.00127	0.0012685	0.0249632	1.45041e-06	FALSE	FALSE
hdl	Ornthn	Ornithine [Moles/volume] in Serum or Plasma	metabolic	403	0.961028	1.00231	0.00231062	0.0472568	6.05353e-06	FALSE	FALSE
hdl	BUN_CREATININE_RATIO	Creatinine [Mass/volume] in Urine	metabolic	154	0.964777	1.004	0.00399546	0.0903143	1.30811e-05	FALSE	FALSE
hdl	IPF	Platelets reticulated/100 platelets in Blood by Automated count	blood	4608	0.970241	1.00056	0.000556068	0.0149045	2.98152e-07	FALSE	FALSE
hdl	Estrog	Estrogen [Mass/volume] in Serum or Plasma by calculation	endocrine	135	0.97748	1.00221	0.00220854	0.0780765	5.68509e-06	FALSE	FALSE
hdl	Blasts	Blasts/100 leukocytes in Blood by Manual count	blood	1601	0.985849	0.999568	-0.0004317	0.0243357	1.64607e-07	FALSE	FALSE
hdl	RBCFol	Folate [Mass/volume] in Red Blood Cells	metabolic	4409	0.989509	1.0002	0.000198185	0.0150716	3.91967e-08	FALSE	FALSE
hdl	TCIcdt	TCIcdt	immune	408	0.991573	0.999496	-0.000503819	0.0476693	2.79046e-07	FALSE	FALSE
hdl	PCAct	Protein C [Units/volume] in Platelet poor plasma by Chromogenic method	blood	927	0.993309	0.999714	-0.000286046	0.034101	7.53295e-08	FALSE	FALSE
hdl	CPlaCl	Plasma cells/100 leukocytes in Cerebral spinal fluid by Manual count	blood	688	0.995749	0.999861	-0.000139397	0.0261516	2.48028e-08	FALSE	FALSE
hdl	P.S.Ac	P-S-Ac	blood	907	0.996269	0.999844	-0.000156377	0.0334358	2.38419e-08	FALSE	FALSE
hdl	ETOH	Ethanol [Mass/volume] in Serum or Plasma	toxicology/pharmacology	486	0.997683	1.00013	0.000128507	0.0442245	1.74485e-08	FALSE	FALSE

## Sheet: Table S7
Table S7. LabWAS of HDLPGS in the African sample in BioVU
lab	full_name	group	N	pvalue	OR	effect_estimate	std_error	prs_r2	Bonferroni	FDR	pgs
HDL.C	Cholesterol in HDL [Mass/volume] in Serum or Plasma	metabolic	5607	1.37893e-74	1.26056	0.231553	0.0124832	0.0539819	TRUE	TRUE	hdl
Trigs	Triglyceride [Mass/volume] in Serum or Plasma	metabolic	5728	6.71668e-10	0.923414	-0.0796776	0.0128861	0.00649505	TRUE	TRUE	hdl
Chol	Cholesterol [Mass/volume] in Serum or Plasma	metabolic	5746	4.81182e-09	1.08	0.0769611	0.0131275	0.00584528	TRUE	TRUE	hdl
TC.HDL	Cholesterol.total/Cholesterol in HDL [Molar ratio] in Serum or Plasma	metabolic	374	0.00119135	0.843759	-0.169888	0.0519997	0.0277385	FALSE	FALSE	hdl
T.HORIZONTAL.AXIS	T wave axis.horizontal plane Reference beat	cardiovascular	1272	0.00145722	1.10512	0.0999512	0.0313314	0.00771533	FALSE	FALSE	hdl
Leiden	Protein C inhibitor [Mass/volume] in Platelet poor plasma by Immunoassay	blood	215	0.0054239	0.850774	-0.161609	0.0574838	0.0359591	FALSE	FALSE	hdl
LymAbs	Lymphocytes [#/volume] in Blood by Automated count	immune	3949	0.00570855	0.9605	-0.0403014	0.0145725	0.00172825	FALSE	FALSE	hdl
ACTH	Corticotropin [Mass/volume] in Plasma	endocrine	185	0.0070315	1.24206	0.21677	0.0794471	0.0361192	FALSE	FALSE	hdl
CPK	CPK	cardiovascular	2401	0.00777684	0.95279	-0.0483612	0.0181545	0.00198817	FALSE	FALSE	hdl
Gluc	Glucose lab	metabolic	11174	0.00987101	0.976184	-0.024104	0.00933988	0.000586437	FALSE	FALSE	hdl
IPF	Platelets reticulated/100 platelets in Blood by Automated count	blood	1132	0.0178608	1.07228	0.0697897	0.0294223	0.00492508	FALSE	FALSE	hdl
WBC	Leukocytes [#/volume] in Blood by Automated count	immune	11961	0.0208605	0.979447	-0.0207667	0.00898677	0.000436776	FALSE	FALSE	hdl
Prog.R	Progesterone [Mass/volume] in Serum or Plasma	endocrine	138	0.0238028	1.28367	0.249722	0.109111	0.0384407	FALSE	FALSE	hdl
MonAbs	MonAbs	immune	3949	0.0296892	0.969078	-0.0314103	0.0144415	0.00111629	FALSE	FALSE	hdl
MONOM	Monocytes/100 leukocytes in Blood by Manual count	immune	1903	0.0311033	0.954985	-0.0460597	0.02135	0.00233793	FALSE	FALSE	hdl
HCO3Ca	Bicarbonate [Moles/volume] in Unspecified specimen	metabolic	2467	0.0331432	0.956885	-0.0440724	0.0206762	0.00182227	FALSE	FALSE	hdl
TropnT	Troponin T.cardiac [Mass/volume] in Serum or Plasma	cardiovascular	226	0.0417064	0.869495	-0.139843	0.0682516	0.0158208	FALSE	FALSE	hdl
X56.16.	56+16%	other	350	0.0431839	1.10002	0.0953245	0.0469664	0.0113878	FALSE	FALSE	hdl
NtAbs	NtAbs	immune	3946	0.0459592	0.968717	-0.0317823	0.0159198	0.000997601	FALSE	FALSE	hdl
UrPro	Protein [Mass/volume] in Urine by Test strip	urinary	4315	0.0492087	0.971706	-0.0287018	0.0145892	0.000844943	FALSE	FALSE	hdl
CKMBRe	Creatine kinase.MB [Mass/volume] in Serum or Plasma	cardiovascular	2002	0.052909	0.957541	-0.0433865	0.0224009	0.00180104	FALSE	FALSE	hdl
SU.K	Potassium [Moles/volume] in Urine	urinary	123	0.0570213	0.841108	-0.173036	0.0899482	0.0297608	FALSE	FALSE	hdl
pH.Ven	pH of Venous blood	kidney	1705	0.0644301	0.955629	-0.0453852	0.0245272	0.00199653	FALSE	FALSE	hdl
MCV	MCV [Entitic volume] by Automated count	blood	11952	0.0743839	1.01863	0.0184612	0.0103459	0.000264068	FALSE	FALSE	hdl
UricA	Urate [Mass/volume] in Serum or Plasma	urinary	1983	0.0751974	0.960866	-0.0399199	0.0224244	0.00151911	FALSE	FALSE	hdl
AngioC	Angiotensin converting enzyme [Enzymatic activity/volume] in Serum or Plasma	cardiovascular	182	0.0781981	1.15062	0.140302	0.0791717	0.0172445	FALSE	FALSE	hdl
HCVQNT	HCVQNT	immune	152	0.0802126	0.83859	-0.176033	0.0998762	0.0201019	FALSE	FALSE	hdl
UKeto	Ketones [Mass/volume] in Urine by Test strip	urinary	1395	0.0815192	1.04829	0.0471565	0.0270515	0.00213282	FALSE	FALSE	hdl
UUrob	Urobilinogen [Presence] in Urine by Test strip	urinary	2807	0.090281	1.0329	0.032368	0.0191018	0.000833171	FALSE	FALSE	hdl
CaIo	Calcium.ionized [Mass/volume] in Blood	metabolic	2393	0.0976037	0.965627	-0.0349775	0.0211059	0.00112706	FALSE	FALSE	hdl
MCH	MCH [Entitic mass] by Automated count	blood	11957	0.10687	1.01575	0.0156258	0.00969015	0.000212438	FALSE	FALSE	hdl
IctIdx	Icteric index of Serum or Plasma	metabolic	575	0.133531	1.07567	0.0729401	0.0485458	0.00335044	FALSE	FALSE	hdl
SU.Cre	Creatinine [Mass/volume] in 24 hour Urine	endocrine	142	0.135187	0.865981	-0.143893	0.0957037	0.0153985	FALSE	FALSE	hdl
RETHE	Hemoglobin [Entitic mass] in Reticulocytes	blood	1114	0.135322	1.04265	0.0417687	0.0279476	0.00200035	FALSE	FALSE	hdl
I.WBC	Leukocytes [#/volume] in Blood by Automated count	immune	470	0.142585	0.938992	-0.0629479	0.0428575	0.00437905	FALSE	FALSE	hdl
GluBed	Glucose [Mass/volume] in Blood by Automated test strip	metabolic	4373	0.142927	0.977138	-0.0231272	0.0157839	0.000484112	FALSE	FALSE	hdl
IRF	Immature reticulocytes/Reticulocytes.total in Blood	blood	1313	0.147378	0.962115	-0.0386211	0.0266403	0.00156876	FALSE	FALSE	hdl
NRBCMA	Nucleated erythrocytes [#/volume] in Blood by Automated count	blood	364	0.153222	0.935365	-0.0668186	0.0466819	0.00460597	FALSE	FALSE	hdl
FRONTAL.AXIS.INITIAL.40.MS	FRONTAL AXIS INITIAL 40 MS	cardiovascular	1287	0.153617	1.03804	0.0373353	0.0261503	0.00158448	FALSE	FALSE	hdl
MBRat	Creatine kinase.MB/Creatine kinase.total in Serum or Plasma	cardiovascular	1970	0.153681	1.02954	0.0291144	0.0203996	0.000949816	FALSE	FALSE	hdl
RBCFol	Folate [Mass/volume] in Red Blood Cells	metabolic	874	0.175515	0.954	-0.0470918	0.0347333	0.00211979	FALSE	FALSE	hdl
USpGr	Specific gravity of Urine by Test strip	urinary	7835	0.180074	0.986478	-0.0136141	0.0101549	0.000224623	FALSE	FALSE	hdl
TstPBy	TstPBy	endocrine	2527	0.181367	0.989642	-0.010412	0.00778796	0.000104796	FALSE	FALSE	hdl
PCAct	Protein C [Units/volume] in Platelet poor plasma by Chromogenic method	blood	225	0.186344	1.10067	0.0959211	0.0723493	0.00782957	FALSE	FALSE	hdl
LucAbs	Leukocytes [#/volume] in Blood by Automated count	blood	634	0.188716	1.05146	0.0501752	0.0381318	0.00267921	FALSE	FALSE	hdl
Blasts	Blasts/100 leukocytes in Blood by Manual count	blood	221	0.196374	1.06689	0.0647459	0.0499525	0.00520982	FALSE	FALSE	hdl
ACAIgA	Cardiolipin IgA Ab [Units/volume] in Serum by Immunoassay	immune	376	0.197457	1.06764	0.0654502	0.050689	0.00440167	FALSE	FALSE	hdl
F8Act	Coagulation factor VIII activity actual/normal in Platelet poor plasma by Coagulation assay	blood	202	0.203187	1.09809	0.093575	0.0732775	0.00802338	FALSE	FALSE	hdl
X25DTot	25-Hydroxyvitamin D2+25-Hydroxyvitamin D3 [Mass/volume] in Serum or Plasma	metabolic	1025	0.204642	0.957049	-0.0439011	0.0345881	0.00154855	FALSE	FALSE	hdl
FATYP	Variant lymphocytes/100 leukocytes in Body fluid by Manual count	blood	161	0.206272	1.10812	0.102668	0.0808712	0.00969163	FALSE	FALSE	hdl
O2SatV	Oxygen saturation Calculated from oxygen partial pressure in Venous blood	blood	1399	0.212524	1.03682	0.0361598	0.0289921	0.0010893	FALSE	FALSE	hdl
P.HORIZONTAL.AXIS	P wave axis horizontal plane Reference beat	cardiovascular	1236	0.222652	0.965509	-0.0351003	0.0287678	0.00120695	FALSE	FALSE	hdl
MPV	Platelet mean volume [Entitic volume] in Blood by Automated count Platelet mean volume [Entitic volume] in Blood by Automated count	blood	9712	0.224415	1.01316	0.013073	0.0107601	0.000151341	FALSE	FALSE	hdl
FRONTAL.AXIS.TERMINAL.40.MS	FRONTAL AXIS TERMINAL 40 MS	cardiovascular	1281	0.225897	0.968072	-0.0324493	0.0267825	0.00114661	FALSE	FALSE	hdl
FK.506	Tacrolimus [Mass/volume] in Blood	liver	394	0.234074	0.952589	-0.048572	0.0407542	0.00358138	FALSE	FALSE	hdl
TBil	Total Bilirubin serum/plasma	metabolic	9841	0.234111	1.00811	0.00807461	0.0067859	7.2968e-05	FALSE	FALSE	hdl
HrColl	Collection duration of Unspecified specimen	urinary	180	0.23693	0.95731	-0.043628	0.0367546	0.00185709	FALSE	FALSE	hdl
Genta	Gentamicin [Mass/volume] in Serum or Plasma	toxicology/pharmacology	155	0.238393	1.11952	0.112904	0.095353	0.00908001	FALSE	FALSE	hdl
Schd	Schd	toxicology/pharmacology	598	0.243229	1.05007	0.0488609	0.041828	0.00213529	FALSE	FALSE	hdl
WBCrt	Creatinine [Mass/volume] in Blood	blood	1086	0.243705	1.03729	0.0366082	0.0313851	0.00109601	FALSE	FALSE	hdl
Hm	Hm	other	509	0.25283	1.05721	0.0556313	0.0485931	0.00236557	FALSE	FALSE	hdl
RBC	Erythrocytes [#/volume] in Blood by Automated count	blood	176	0.258207	1.10291	0.0979547	0.0863301	0.00706715	FALSE	FALSE	hdl
Depaka	Valproate serum/plasma	toxicology/pharmacology	178	0.25848	0.913625	-0.090335	0.079664	0.00748341	FALSE	FALSE	hdl
TProSe	Protein serum/plasma	metabolic	6032	0.259168	0.985079	-0.0150336	0.0133221	0.000207623	FALSE	FALSE	hdl
HgbA1C	Hemoglobin A1c (Glycated) Hemoglobin A1c (Glycated)	metabolic	4879	0.261712	0.984581	-0.015539	0.0138434	0.00024811	FALSE	FALSE	hdl
BASORE	Basophils/100 leukocytes in Blood by Automated count	immune	9303	0.26316	1.01113	0.0110683	0.00989109	0.000133167	FALSE	FALSE	hdl
HEMOGLOBIN	HEMOGLOBIN	blood	107	0.264226	1.10868	0.103166	0.0918409	0.0115408	FALSE	FALSE	hdl
UGrCst	Granular casts [#/area] in Urine sediment by Microscopy high power field	urinary	173	0.277521	0.926683	-0.0761438	0.0698783	0.00593152	FALSE	FALSE	hdl
Ferrit	Ferritin [Mass/volume] in Serum or Plasma	blood	3081	0.281063	1.01867	0.0184954	0.0171551	0.000330295	FALSE	FALSE	hdl
EoAbs	EoAbs	immune	3859	0.283193	0.983696	-0.0164388	0.0153158	0.000288511	FALSE	FALSE	hdl
PT.inr	INR	blood	5522	0.293034	0.987662	-0.0124143	0.0118053	0.000181484	FALSE	FALSE	hdl
Dimer	Dimer	blood	253	0.293953	1.06498	0.062956	0.0598549	0.00433732	FALSE	FALSE	hdl
CD4_percent_	CD3+CD4+ (T4 helper) cells/100 cells in Blood	immune	786	0.303694	1.03548	0.034863	0.0338729	0.00128003	FALSE	FALSE	hdl
A1Anti	Alpha 1 antitrypsin [Mass/volume] in Serum or Plasma	other	112	0.304304	1.12517	0.117934	0.114198	0.00992433	FALSE	FALSE	hdl
CBil	Bilirubin.conjugated [Mass/volume] in Serum or Plasma	liver	3958	0.312895	1.01561	0.0154847	0.0153421	0.00024388	FALSE	FALSE	hdl
VitaB6	Pyridoxine [Mass/volume] in Serum or Plasma	metabolic	322	0.314346	0.948942	-0.0524079	0.0520025	0.00307934	FALSE	FALSE	hdl
TRPI	Troponin I.cardiac [Mass/volume] in Serum or Plasma	cardiovascular	1662	0.315789	0.98196	-0.0182052	0.0181425	0.000387848	FALSE	FALSE	hdl
BASOM	Basophils/100 leukocytes in Blood by Manual count	immune	1361	0.318591	0.973804	-0.0265454	0.0266059	0.000706671	FALSE	FALSE	hdl
ATRIAL.RATE	P wave Atrium by EKG	cardiovascular	1292	0.323781	0.975916	-0.0243791	0.0246977	0.000726196	FALSE	FALSE	hdl
HPylAE	Helicobacter pylori Ab [Units/volume] in Serum by Immunoassay	immune	132	0.329903	0.89844	-0.107095	0.109461	0.00755609	FALSE	FALSE	hdl
UrobUr	Urobilinogen [Units/volume] in Urine by Test strip	urinary	801	0.330405	1.03505	0.0344508	0.0353741	0.000906319	FALSE	FALSE	hdl
Trnsfr	Transferrin [Mass/volume] in Serum or Plasma	metabolic	386	0.33052	0.948798	-0.0525593	0.0539432	0.00245543	FALSE	FALSE	hdl
Baso	Basophils [#/volume] in Blood	immune	3889	0.337463	1.01427	0.0141721	0.0147733	0.000233003	FALSE	FALSE	hdl
RetiCt	Reticulocytes/100 erythrocytes in Blood by Automated count	blood	1619	0.345104	0.975508	-0.0247966	0.0262563	0.000547124	FALSE	FALSE	hdl
LA	Lactate [Moles/volume] in Serum or Plasma	metabolic	1774	0.34719	1.02141	0.0211796	0.0225242	0.000485943	FALSE	FALSE	hdl
HPLCA2	Hemoglobin A2/Hemoglobin.total in Blood	blood	1162	0.353174	1.0304	0.0299471	0.0322418	0.000719045	FALSE	FALSE	hdl
Pralbu	Prealbumin [Mass/volume] in Serum or Plasma	metabolic	931	0.36521	1.03295	0.0324211	0.0357876	0.000879026	FALSE	FALSE	hdl
IgG.Q	IgG [Mass/volume] in Serum or Plasma	immune	475	0.369158	0.961161	-0.0396137	0.0440674	0.0016773	FALSE	FALSE	hdl
RDWSD	Erythrocyte distribution width [Entitic volume] by Automated count	blood	11118	0.377459	1.00842	0.00838434	0.00949934	6.6004e-05	FALSE	FALSE	hdl
HEMATOCRIT	HEMATOCRIT	blood	107	0.382423	1.08733	0.0837222	0.0953942	0.00673561	FALSE	FALSE	hdl
EOSIM	Eosinophils/100 leukocytes in Blood by Automated count	immune	7009	0.392687	1.01011	0.0100568	0.011765	0.000102205	FALSE	FALSE	hdl
UpH	pH of Urine by Test strip	urinary	7846	0.398356	0.991373	-0.00866493	0.0102591	9.01059e-05	FALSE	FALSE	hdl
RVVT	dRVVT actual/normal (normalized LA screen)	immune	423	0.411837	1.0379	0.0372016	0.0452846	0.00153077	FALSE	FALSE	hdl
FRONTAL.AXIS.P	P wave axis	cardiovascular	1262	0.413469	0.978663	-0.0215677	0.0263638	0.000530824	FALSE	FALSE	hdl
T.WAVE.AXIS	T wave axis	cardiovascular	1288	0.416507	1.02517	0.0248591	0.030586	0.000503987	FALSE	FALSE	hdl
Phos	Phosphate	metabolic	2860	0.42321	0.985482	-0.014624	0.0182576	0.000216694	FALSE	FALSE	hdl
QRS.DURATION	QRS duration	cardiovascular	1291	0.423909	0.978635	-0.0215962	0.0269981	0.000470002	FALSE	FALSE	hdl
EOSIAB	Eosinophils [#/volume] in Blood by Automated count	immune	5473	0.424498	0.989483	-0.0105727	0.0132374	0.000113273	FALSE	FALSE	hdl
LEUKOREDUCED_RANDOM_PLATELETS	LEUKOREDUCED_RANDOM_PLATELETS	immune	142	0.425559	1.08112	0.0779997	0.0975745	0.00436043	FALSE	FALSE	hdl
NEUTM	Polymorphonuclear cells/100 leukocytes in Body fluid by Manual count	immune	1912	0.43199	1.01718	0.0170388	0.0216789	0.000319309	FALSE	FALSE	hdl
FLgOth	Unidentified cells/100 leukocytes in Body fluid	blood	106	0.441077	1.05244	0.051111	0.0660551	0.00303361	FALSE	FALSE	hdl
CPmylo	Promyelocytes/100 leukocytes in Cerebral spinal fluid by Manual count	immune	142	0.441191	1.05098	0.0497218	0.064356	0.00303513	FALSE	FALSE	hdl
AlbCre	Microalbumin/Creatinine [Mass Ratio] in 24 hour Urine	liver	848	0.441347	0.97205	-0.028348	0.0368018	0.000636234	FALSE	FALSE	hdl
UGluc	Glucose urine dipstick	urinary	941	0.44367	1.02473	0.0244317	0.0318811	0.000587001	FALSE	FALSE	hdl
Osmol	Osmolality of Serum or Plasma	blood	254	0.450423	1.0469	0.0458294	0.0606249	0.00219646	FALSE	FALSE	hdl
ACAIgM	Cardiolipin IgM Ab [Units/volume] in Serum by Immunoassay	immune	476	0.456364	1.03382	0.0332591	0.0446146	0.00107982	FALSE	FALSE	hdl
QtfNIL	Gamma interferon background [Units/volume] in Blood by Immunoassay	immune	646	0.457142	0.971891	-0.0285113	0.0383206	0.00084453	FALSE	FALSE	hdl
TTAIgA	Tissue transglutaminase IgA Ab [Units/volume] in Serum by Immunoassay	immune	131	0.458716	0.93291	-0.0694471	0.0934126	0.00399257	FALSE	FALSE	hdl
CNeut	Neutrophils/100 leukocytes in Cerebral spinal fluid by Manual count	immune	351	0.460235	1.04294	0.0420462	0.0568722	0.00153173	FALSE	FALSE	hdl
Ca	Calcium serum/plasma serum/plasma	metabolic	11073	0.464318	0.993749	-0.006271	0.00856951	4.73323e-05	FALSE	FALSE	hdl
sn	sn	other	512	0.471663	1.01927	0.0190841	0.0264937	0.00036421	FALSE	FALSE	hdl
Cl.WB	Chloride [Moles/volume] in Blood	blood	1104	0.473289	1.02351	0.0232331	0.0323857	0.000459541	FALSE	FALSE	hdl
Thyrgb	Thyroglobulin [Mass/volume] in Serum or Plasma	endocrine	134	0.483271	0.935418	-0.0667614	0.0949321	0.00367686	FALSE	FALSE	hdl
Vi.B12	Cobalamin (Vitamin B12) [Mass/volume] in Serum or Plasma	metabolic	2849	0.487696	1.01331	0.0132194	0.0190462	0.000168657	FALSE	FALSE	hdl
IgM.Q	IgM [Mass/volume] in Serum or Plasma	immune	258	0.48871	0.965646	-0.0349581	0.0504143	0.00135177	FALSE	FALSE	hdl
DirLDL	Cholesterol in LDL [Mass/volume] in Serum or Plasma by Direct assay	metabolic	707	0.497746	0.972002	-0.0283977	0.0418599	0.000631377	FALSE	FALSE	hdl
TCIcdt	TCIcdt	immune	276	0.499867	0.958727	-0.0421488	0.0623835	0.00166092	FALSE	FALSE	hdl
BUN	Urea nitrogen serum/plasma	metabolic	11150	0.507747	0.993308	-0.00671468	0.0101373	3.75065e-05	FALSE	FALSE	hdl
ViARet	Retinol [Mass/volume] in Serum or Plasma	metabolic	304	0.516122	0.965582	-0.0350239	0.0538718	0.00139265	FALSE	FALSE	hdl
CProt1	Protein [Mass/volume] in Cerebral spinal fluid	metabolic	579	0.522249	0.975929	-0.0243652	0.0380538	0.000643619	FALSE	FALSE	hdl
HIV.hi	HIV-hi	immune	108	0.527843	0.94299	-0.0586994	0.0926322	0.00342695	FALSE	FALSE	hdl
X56.16_percent_	56+16#	immune	362	0.533927	1.03247	0.031955	0.0513214	0.00103211	FALSE	FALSE	hdl
NEUTRE	Neutrophils/100 leukocytes in Blood by Automated count	immune	9316	0.539191	1.00652	0.00649717	0.0105807	3.90319e-05	FALSE	FALSE	hdl
TProt	Tau protein [Presence] in Body fluid	blood	6362	0.54942	0.992043	-0.00798893	0.0133447	5.5608e-05	FALSE	FALSE	hdl
Amyl	Amylase [Enzymatic activity/volume] in Serum or Plasma	metabolic	1393	0.5498	0.98295	-0.0171972	0.0287478	0.000254989	FALSE	FALSE	hdl
Iron	Iron [Mass/volume] in Serum or Plasma	blood	2832	0.551085	1.01028	0.0102312	0.0171605	0.000123178	FALSE	FALSE	hdl
GluWB	Glucose [Mass/volume] in Blood	blood	1974	0.554599	1.01469	0.0145796	0.02467	0.000176147	FALSE	FALSE	hdl
SUCrea	Creatinine [Mass/volume] in Urine	urinary	2114	0.55854	0.987586	-0.0124916	0.0213493	0.000161649	FALSE	FALSE	hdl
NRBCBC	Nucleated erythrocytes/100 leukocytes [Ratio] in Cerebral spinal fluid by Manual count	blood	475	0.559071	0.976829	-0.0234436	0.0400987	0.000553327	FALSE	FALSE	hdl
Cort.S	Cortisol [Mass/volume] in Serum or Plasma	endocrine	721	0.565758	1.02171	0.0214804	0.0373845	0.000450285	FALSE	FALSE	hdl
AlbCnc	Albumin [Presence] in Urine	urinary	1227	0.567447	0.984135	-0.0159918	0.0279591	0.000246844	FALSE	FALSE	hdl
LYMPRE	Lymphocytes/100 leukocytes in Blood by Automated count	immune	9305	0.570803	0.993903	-0.00611585	0.0107884	3.3549e-05	FALSE	FALSE	hdl
X125DHy	Calcitriol [Mass/volume] in Serum or Plasma	metabolic	363	0.572085	1.03516	0.034552	0.0610978	0.000884455	FALSE	FALSE	hdl
LDL.C	Cholesterol in LDL [Mass/volume] in Serum or Plasma by calculation	metabolic	5503	0.577773	1.00779	0.00775578	0.0139324	5.58332e-05	FALSE	FALSE	hdl
PSA	PSA serum/plasma	cancer	987	0.588143	0.984868	-0.0152472	0.0281464	0.000253654	FALSE	FALSE	hdl
CEosin	Eosinophils/100 leukocytes in Cerebral spinal fluid by Manual count	blood	202	0.591274	1.03228	0.0317662	0.0590541	0.00140848	FALSE	FALSE	hdl
CO2	Carbon dioxide serum/plasma	blood	11149	0.597947	1.00471	0.00469993	0.00891202	2.46428e-05	FALSE	FALSE	hdl
VD25	Calcitriol [Mass/volume] in Serum or Plasma	metabolic	267	0.606129	1.03944	0.0386862	0.0749362	0.00100649	FALSE	FALSE	hdl
GTT3Hr	Glucose [Mass/volume] in Serum or Plasma --3 hours post 100 g glucose PO	metabolic	178	0.606312	1.04132	0.0404927	0.0784215	0.00141333	FALSE	FALSE	hdl
PR.INTERVAL	PP interval mean	cardiovascular	1268	0.611336	1.0137	0.0136042	0.0267645	0.000199475	FALSE	FALSE	hdl
MCHC	MCHC [Mass/volume] by Automated count	blood	8919	0.612384	1.00547	0.00545137	0.0107588	2.68247e-05	FALSE	FALSE	hdl
IgEQnt	IgE [Mass/volume] in Serum	immune	235	0.614457	0.96745	-0.0330918	0.065601	0.00104796	FALSE	FALSE	hdl
URBC	Erythrocytes [#/area] in Urine sediment by Microscopy high power field	urinary	5033	0.615388	0.993572	-0.00644827	0.0128342	3.97413e-05	FALSE	FALSE	hdl
CMonMc	Monocytes+Macrophages/100 leukocytes in Cerebral spinal fluid by Manual count	immune	416	0.620678	1.0198	0.0196053	0.0395848	0.000576128	FALSE	FALSE	hdl
Q.ONSET	Q ONSET	cardiovascular	1291	0.62187	0.987247	-0.0128351	0.0260176	0.000186263	FALSE	FALSE	hdl
EOSIRE	Eosinophils %	immune	5497	0.628144	0.99356	-0.0064612	0.0133394	4.20216e-05	FALSE	FALSE	hdl
AFPTum	Alpha-1-fetoprotein.tumor marker [Mass/volume] in Serum or Plasma	cancer	356	0.628699	1.01512	0.0150103	0.0310132	0.000242355	FALSE	FALSE	hdl
FTo.Cl	Cells Counted Total [#] in Body fluid	blood	386	0.629895	0.982392	-0.0177647	0.0368353	0.000319512	FALSE	FALSE	hdl
SclAb	SCL-70 extractable nuclear Ab [Units/volume] in Serum by Immunoassay	immune	147	0.64808	0.957043	-0.0439066	0.0959755	0.00145266	FALSE	FALSE	hdl
UWBC	Leukocytes [#/area] in Urine sediment by Microscopy high power field	urinary	5368	0.671507	1.00464	0.00463287	0.0109239	2.58903e-05	FALSE	FALSE	hdl
GTT2Hr	Glucose [Mass/volume] in Serum or Plasma --2 hours post 100 g glucose PO	metabolic	215	0.677166	0.969514	-0.03096	0.0742545	0.000795164	FALSE	FALSE	hdl
Aldo.P	Aldosterone [Mass/volume] in Serum or Plasma	endocrine	277	0.680672	0.976488	-0.0237931	0.0577494	0.000405496	FALSE	FALSE	hdl
FBaso	Basophils/100 leukocytes in Body fluid by Manual count	immune	129	0.683828	1.03374	0.0331826	0.0812724	0.0011339	FALSE	FALSE	hdl
AN.GAP	Anion gap serum/plasma	metabolic	11123	0.689621	1.00365	0.00364243	0.00912019	1.40933e-05	FALSE	FALSE	hdl
SerFol	Folate [Mass/volume] in Serum or Plasma	metabolic	1093	0.689713	0.988048	-0.0120238	0.0301082	0.000144391	FALSE	FALSE	hdl
Fructo	Fructosamine [Moles/volume] in Serum or Plasma	metabolic	101	0.697726	1.05173	0.0504326	0.129416	0.001591	FALSE	FALSE	hdl
WBTrpI	Troponin I.cardiac [Mass/volume] in Blood	cardiovascular	435	0.703517	1.01863	0.0184631	0.0484802	0.00033544	FALSE	FALSE	hdl
Prolac	Prolactin [Mass/volume] in Serum or Plasma	endocrine	631	0.704636	1.01643	0.0163007	0.0429819	0.000227924	FALSE	FALSE	hdl
FRBC1	Erythrocytes [#/volume] in Blood by Automated count	blood	222	0.705116	1.02094	0.0207237	0.0546875	0.000524956	FALSE	FALSE	hdl
VancTr	Vancomycin [Mass/volume] in Serum or Plasma	toxicology/pharmacology	145	0.708252	1.03397	0.033407	0.0890792	0.000988603	FALSE	FALSE	hdl
IGRE	Immature granulocytes/100 leukocytes in Blood	immune	9019	0.709831	0.996297	-0.00370976	0.00996994	1.47358e-05	FALSE	FALSE	hdl
Myelo	Myelocytes/100 leukocytes in Blood by Manual count	immune	1080	0.719574	0.989027	-0.0110335	0.0307235	0.000115652	FALSE	FALSE	hdl
Ptn	Phenytoin serum/plasma	toxicology/pharmacology	146	0.73	1.03186	0.0313596	0.0906703	0.000843524	FALSE	FALSE	hdl
TotVl	Volume in Urine collected for unspecified duration	toxicology/pharmacology	836	0.73059	0.987667	-0.0124093	0.0360255	0.00013775	FALSE	FALSE	hdl
SedRat	Erythrocyte sedimentation rate by Westergren method	blood	1803	0.742445	0.992509	-0.00751914	0.0228777	5.84135e-05	FALSE	FALSE	hdl
BNP	Natriuretic peptide B [Mass/volume] in Serum or Plasma	cardiovascular	1832	0.751628	1.00722	0.00719002	0.0227143	4.94285e-05	FALSE	FALSE	hdl
NonHDL	Cholesterol non HDL [Mass/volume] in Serum or Plasma	metabolic	343	0.751844	1.01639	0.0162608	0.0513812	0.000288066	FALSE	FALSE	hdl
IgA	IgA [Mass/volume] in Serum or Plasma	immune	841	0.755462	0.988801	-0.0112618	0.0361479	0.000114315	FALSE	FALSE	hdl
BAbs	Basophils [#/volume] in Blood by Automated count	immune	3826	0.76085	0.995401	-0.00460934	0.015143	2.31417e-05	FALSE	FALSE	hdl
Fbrngn	Fibrinogen [Mass/volume] in Platelet poor plasma by Coagulation assay	blood	925	0.774266	0.99097	-0.00907053	0.0316173	8.64381e-05	FALSE	FALSE	hdl
O2Sat	Oxygen saturation Calculated from oxygen partial pressure in Arterial blood	blood	1404	0.774449	0.992652	-0.00737525	0.0257322	5.23041e-05	FALSE	FALSE	hdl
HBSA.	Hepatitis B virus surface Ab [Presence] in Serum	liver	1177	0.77503	0.991591	-0.00844458	0.0295402	6.36963e-05	FALSE	FALSE	hdl
X25HyD2	25-Hydroxycalciferol [Mass/volume] in Serum or Plasma	metabolic	458	0.800394	0.987941	-0.0121323	0.0479558	0.000140742	FALSE	FALSE	hdl
TT4	Thyroxine (T4) [Mass/volume] in Serum or Plasma	endocrine	481	0.804486	0.988498	-0.0115689	0.0467076	0.000124102	FALSE	FALSE	hdl
DHEA.S	Dehydroepiandrosterone sulfate (DHEA-S) [Mass/volume] in Serum or Plasma	endocrine	267	0.805739	1.0168	0.0166568	0.0676595	0.000218644	FALSE	FALSE	hdl
pH	pH of Arterial blood	kidney	2330	0.812947	0.995309	-0.00470198	0.0198687	2.29386e-05	FALSE	FALSE	hdl
X25HyD3	Calcidiol [Mass/volume] in Serum or Plasma	metabolic	1036	0.819936	0.992979	-0.00704601	0.0309462	4.97568e-05	FALSE	FALSE	hdl
PTTCtr	aPTT in Platelet poor plasma by Coagulation assay	blood	2620	0.824926	1.00357	0.0035617	0.0160991	1.61367e-05	FALSE	FALSE	hdl
CBlsts	Blasts/100 leukocytes in Cerebral spinal fluid by Manual count	blood	143	0.829435	1.01096	0.0109022	0.0505041	0.000113557	FALSE	FALSE	hdl
FT4	Thyroxine (T4) free [Mass/volume] in Serum or Plasma	endocrine	4511	0.831272	0.9969	-0.00310447	0.0145693	1.00824e-05	FALSE	FALSE	hdl
MONORE	Monocytes/100 leukocytes in Blood by Automated count	immune	9311	0.832406	1.00211	0.0021033	0.0099389	4.50537e-06	FALSE	FALSE	hdl
RDW	Erythrocyte distribution width [Ratio] by Automated count Erythrocyte distribution width [Ratio] by Automated count	blood	11965	0.834943	0.998167	-0.00183488	0.00880583	3.43084e-06	FALSE	FALSE	hdl
D25OHT	Calcitriol [Mass/volume] in Serum or Plasma	metabolic	3159	0.838228	0.996208	-0.00379952	0.0186089	1.30584e-05	FALSE	FALSE	hdl
CPKTot	Creatine kinase [Enzymatic activity/volume] in Serum or Plasma	cardiovascular	1427	0.840564	1.00463	0.00462026	0.0229625	2.04923e-05	FALSE	FALSE	hdl
CLgOth	Unidentified cells/100 leukocytes in Body fluid	immune	160	0.843084	1.01467	0.014565	0.073447	0.000161245	FALSE	FALSE	hdl
Vancomy	Vancomycin [Susceptibility] by Minimum inhibitory concentration (MIC)	toxicology/pharmacology	365	0.84432	0.988732	-0.0113324	0.0576661	0.000104653	FALSE	FALSE	hdl
C4Quan	Complement C4 [Mass/volume] in Serum or Plasma	immune	771	0.845713	1.0081	0.00806463	0.0414297	4.80011e-05	FALSE	FALSE	hdl
Vanco1	Vancomycin [Mass/volume] in Serum or Plasma	toxicology/pharmacology	1112	0.846484	1.00601	0.00598903	0.0309268	3.39818e-05	FALSE	FALSE	hdl
TestFr	Testosterone Free [Mass/volume] in Serum or Plasma	endocrine	244	0.87012	0.98924	-0.0108187	0.066093	9.24891e-05	FALSE	FALSE	hdl
FMonMc	Mononuclear cells [#/volume] in Body fluid by Manual count	immune	220	0.872778	0.988386	-0.0116821	0.0728626	0.00011913	FALSE	FALSE	hdl
CoHgb	Carboxyhemoglobin % in blood	toxicology/pharmacology	1041	0.874893	1.00509	0.0050774	0.0322403	2.31624e-05	FALSE	FALSE	hdl
C3	Complement C3 [Mass/volume] in Serum or Plasma	immune	771	0.878665	0.994091	-0.00592668	0.0388091	2.96808e-05	FALSE	FALSE	hdl
FEosin	Eosinophils/100 leukocytes in Body fluid by Manual count	immune	215	0.887146	1.00873	0.00869051	0.0611589	9.00496e-05	FALSE	FALSE	hdl
Neut	Neutrophils [#/volume] in Blood	immune	4044	0.88929	0.997771	-0.00223173	0.0160312	4.60785e-06	FALSE	FALSE	hdl
CRP	C reactive protein [Mass/volume] in Serum or Plasma	immune	3223	0.890422	1.00233	0.00233093	0.0169177	5.37943e-06	FALSE	FALSE	hdl
QRS.HORIZONTAL.AXIS	QRS axis.horizontal plane Reference beat	cardiovascular	1277	0.896637	0.996538	-0.00346813	0.0266909	1.27493e-05	FALSE	FALSE	hdl
Eos	Eos	immune	3950	0.89975	0.998009	-0.00199334	0.0158221	3.94211e-06	FALSE	FALSE	hdl
CBaso	Basophils/100 leukocytes in Cerebral spinal fluid by Manual count	immune	170	0.908516	1.00752	0.00749245	0.0650961	4.02383e-05	FALSE	FALSE	hdl
Haptgl	Haptoglobin [Mass/volume] in Serum or Plasma	blood	498	0.913817	0.995483	-0.00452769	0.041814	2.32884e-05	FALSE	FALSE	hdl
P.S.Ac	P-S-Ac	blood	222	0.916516	1.00761	0.00758176	0.0722404	4.8987e-05	FALSE	FALSE	hdl
HORIZONTAL.AXIS..INITIAL.40.MS	QRS axis	cardiovascular	1272	0.916523	1.00291	0.00290558	0.0277156	8.53046e-06	FALSE	FALSE	hdl
T3FRE	Triiodothyronine (T3) Free [Mass/volume] in Serum or Plasma	endocrine	159	0.91837	1.0102	0.0101441	0.098805	7.00024e-05	FALSE	FALSE	hdl
AntDNA	DNA double strand Ab [Units/volume] in Serum	immune	462	0.921799	1.0057	0.0056882	0.0579112	2.07134e-05	FALSE	FALSE	hdl
Monocy	Monocytes [#/volume] in Blood by Manual count	immune	4031	0.92492	0.998606	-0.00139452	0.014797	2.08571e-06	FALSE	FALSE	hdl
LipIdx	Lipemic index of Serum or Plasma	metabolic	577	0.930189	1.00415	0.00413804	0.0472127	1.31937e-05	FALSE	FALSE	hdl
HORIZONTAL.AXIS..TERMINAL.40.MS	QRS axis	cardiovascular	1257	0.936669	0.997992	-0.00201045	0.0252974	4.65384e-06	FALSE	FALSE	hdl
SMAb	Smith extractable nuclear Ab [Units/volume] in Serum by Immunoassay	immune	132	0.937637	1.00802	0.00799217	0.101931	4.35636e-05	FALSE	FALSE	hdl
LH1	Lutropin [Units/volume] in Serum or Plasma	endocrine	375	0.939217	0.996101	-0.00390655	0.0511948	1.35574e-05	FALSE	FALSE	hdl
POCA1C	Hemoglobin A1c (Glycated)	blood	627	0.942355	0.996761	-0.00324418	0.0448465	8.38856e-06	FALSE	FALSE	hdl
SU.Ure	Urea nitrogen [Mass/volume] in Urine	urinary	465	0.945636	0.996845	-0.0031597	0.046312	1.02043e-05	FALSE	FALSE	hdl
SyMnCl	Mononuclear cells/100 leukocytes in Synovial fluid by Manual count	immune	201	0.958847	1.00286	0.00285526	0.0552593	7.12304e-06	FALSE	FALSE	hdl
CPlaCl	Plasma cells/100 leukocytes in Cerebral spinal fluid by Manual count	blood	141	0.963239	0.996969	-0.00303543	0.0657282	8.59753e-06	FALSE	FALSE	hdl
FSH1	Follitropin [Units/volume] in Serum or Plasma	endocrine	633	0.963495	1.00171	0.00170534	0.0372453	3.04304e-06	FALSE	FALSE	hdl
Cr24Hr	Creatinine [Mass/time] in 24 hour Urine	kidney	234	0.969761	0.997344	-0.00265944	0.0700739	5.00903e-06	FALSE	FALSE	hdl
Nt.PTH	Parathyrin.intact [Mass/volume] in Serum or Plasma	endocrine	1305	0.972417	0.999024	-0.000976369	0.0282316	9.05286e-07	FALSE	FALSE	hdl
ETOH	Ethanol [Mass/volume] in Serum or Plasma	toxicology/pharmacology	122	0.977159	1.00265	0.00264203	0.0920635	6.38832e-06	FALSE	FALSE	hdl
FRONTAL.AXIS.ST	ST segment axis.horizontal plane	cardiovascular	1285	0.979199	0.999281	-0.000718895	0.0275665	5.29753e-07	FALSE	FALSE	hdl
SU.Na	Sodium [Moles/volume] in Urine	urinary	545	0.981884	0.999038	-0.000962493	0.0423686	9.3057e-07	FALSE	FALSE	hdl
Mg	Magnesium [Mass/volume] in Serum or Plasma	metabolic	2939	0.988485	0.999737	-0.000262906	0.0182145	7.01213e-08	FALSE	FALSE	hdl
Amm	Ammonia [Moles/volume] in Plasma	metabolic	446	0.988709	1.00061	0.00061145	0.0431838	4.48779e-07	FALSE	FALSE	hdl
EOSIA	Eosinophils [#/volume] in Blood by Automated count	immune	6635	0.989173	1.00016	0.000157873	0.0116334	2.71044e-08	FALSE	FALSE	hdl
Lym	Lymphocytes [#/volume] in Blood	immune	4033	0.98944	1.00021	0.000214443	0.0162008	4.17936e-08	FALSE	FALSE	hdl
Creat	Creatinine [Mass/volume] in Blood Creatinine [Mass/volume] in Blood	kidney	11160	0.991022	0.999892	-0.000108202	0.00961539	9.70848e-09	FALSE	FALSE	hdl
LYMPM	Lymphocytes/100 leukocytes in Blood by Manual count	immune	1940	0.994285	1.00016	0.000159514	0.0222688	2.61966e-08	FALSE	FALSE	hdl
SomatC	SomatC	endocrine	106	0.999789	0.999973	-2.68361e-05	0.101121	6.86627e-10	FALSE	FALSE	hdl
HCTWB	Hematocrit	blood	1804	0.999973	0.999999	-8.30547e-07	0.0241545	6.50582e-13	FALSE	FALSE	hdl

## Sheet: Table S8
Table S8. LabWAS of LDLPGS in the European sample in BioVU
pgs	lab	full_name	group	N	pvalue	OR	effect_estimate	std_error	prs_r2	Bonferroni	FDR
ldl	LDL.C	Cholesterol in LDL [Mass/volume] in Serum or Plasma by calculation	metabolic	28417	2.23e-308	1.26647	0.236237	0.00563998	0.0569114	TRUE	TRUE
ldl	Chol	Cholesterol [Mass/volume] in Serum or Plasma	metabolic	30388	1.29729e-282	1.21791	0.197137	0.0054294	0.0389872	TRUE	TRUE
ldl	DirLDL	Cholesterol in LDL [Mass/volume] in Serum or Plasma by Direct assay	metabolic	4859	3.78607e-44	1.20347	0.18521	0.0131556	0.037915	TRUE	TRUE
ldl	NonHDL	Cholesterol non HDL [Mass/volume] in Serum or Plasma	metabolic	3252	1.77662e-31	1.2117	0.19202	0.0162776	0.0396154	TRUE	TRUE
ldl	TC.HDL	Cholesterol.total/Cholesterol in HDL [Molar ratio] in Serum or Plasma	metabolic	3676	5.27388e-17	1.13908	0.130223	0.0154634	0.0182988	TRUE	TRUE
ldl	MCH	MCH [Entitic mass] by Automated count	blood	64869	5.68072e-08	0.981057	-0.0191249	0.0035226	0.000442645	TRUE	TRUE
ldl	TProt	Tau protein [Presence] in Body fluid	blood	44329	2.18173e-06	1.02009	0.0198938	0.00420016	0.000492631	TRUE	TRUE
ldl	TProSe	Protein serum/plasma	metabolic	32127	3.00314e-06	1.02379	0.0235102	0.00503276	0.000668556	TRUE	TRUE
ldl	Trigs	Triglyceride [Mass/volume] in Serum or Plasma	metabolic	30597	4.4672e-06	1.02643	0.0260846	0.00568392	0.000675716	TRUE	TRUE
ldl	MCHC	MCHC [Mass/volume] by Automated count	blood	54231	1.50145e-05	0.983506	-0.0166314	0.00384197	0.000317872	TRUE	TRUE
ldl	MCV	MCV [Entitic volume] by Automated count	blood	64844	5.60652e-05	0.985914	-0.0141857	0.00352084	0.000245045	FALSE	TRUE
ldl	LDLCho	Cholesterol in LDL [Mass/volume] in Serum or Plasma by calculation	metabolic	604	7.02413e-05	1.18375	0.168686	0.0421294	0.0248718	FALSE	TRUE
ldl	Iron	Iron [Mass/volume] in Serum or Plasma	blood	15335	0.000213005	0.971275	-0.0291456	0.00786878	0.000886192	FALSE	TRUE
ldl	CBil	Bilirubin.conjugated [Mass/volume] in Serum or Plasma	liver	23850	0.000536681	0.977679	-0.0225738	0.00652004	0.000469326	FALSE	TRUE
ldl	GluBed	Glucose [Mass/volume] in Blood by Automated test strip	metabolic	25193	0.000924831	0.980132	-0.0200675	0.0060575	0.00042816	FALSE	TRUE
ldl	SedRat	Erythrocyte sedimentation rate by Westergren method	blood	10541	0.00119023	1.0329	0.032374	0.00998553	0.00098471	FALSE	TRUE
ldl	MPV	Platelet mean volume [Entitic volume] in Blood by Automated count Platelet mean volume [Entitic volume] in Blood by Automated count	blood	46661	0.00144655	0.985481	-0.0146253	0.00459136	0.000216193	FALSE	TRUE
ldl	CO2	Carbon dioxide serum/plasma	blood	62304	0.00164885	0.989176	-0.0108834	0.00345805	0.000157784	FALSE	TRUE
ldl	IGRE	Immature granulocytes/100 leukocytes in Blood	immune	44827	0.00201061	0.986057	-0.0140414	0.00454586	0.000202971	FALSE	TRUE
ldl	GluWB	Glucose [Mass/volume] in Blood	blood	13848	0.00205153	0.975849	-0.0244476	0.00792916	0.000684955	FALSE	TRUE
ldl	NEUTM	Polymorphonuclear cells/100 leukocytes in Body fluid by Manual count	immune	10371	0.00451095	1.02716	0.0267984	0.00943391	0.000764816	FALSE	TRUE
ldl	BUN	Urea nitrogen serum/plasma	metabolic	62403	0.00561585	0.98895	-0.011111	0.00401193	0.000116272	FALSE	FALSE
ldl	Gluc	Glucose lab	metabolic	62341	0.0064217	0.99001	-0.01004	0.00368371	0.000114906	FALSE	FALSE
ldl	SU.Cre	Creatinine [Mass/volume] in 24 hour Urine	endocrine	1487	0.00785753	0.935421	-0.0667583	0.0250804	0.00454032	FALSE	FALSE
ldl	Creat	Creatinine [Mass/volume] in Blood Creatinine [Mass/volume] in Blood	kidney	62909	0.0127134	0.990478	-0.00956736	0.00383959	8.3685e-05	FALSE	FALSE
ldl	CKMBRe	Creatine kinase.MB [Mass/volume] in Serum or Plasma	cardiovascular	13294	0.0128362	1.02152	0.0212906	0.00855519	0.000455077	FALSE	FALSE
ldl	HIV.hi	HIV-hi	immune	142	0.0131482	0.800263	-0.222815	0.0885912	0.0398235	FALSE	FALSE
ldl	LymAbs	Lymphocytes [#/volume] in Blood by Automated count	immune	25135	0.0140287	1.0127	0.0126202	0.00513704	0.000222143	FALSE	FALSE
ldl	IgA	IgA [Mass/volume] in Serum or Plasma	immune	7677	0.0183744	0.972981	-0.0273908	0.0116137	0.000716533	FALSE	FALSE
ldl	QRS.DURATION	QRS duration	cardiovascular	6920	0.0223731	1.02931	0.0288899	0.0126461	0.000697022	FALSE	FALSE
ldl	Vi.B12	Cobalamin (Vitamin B12) [Mass/volume] in Serum or Plasma	metabolic	19415	0.0226804	1.01662	0.0164827	0.00723258	0.000266391	FALSE	FALSE
ldl	CA2729	Cancer Ag 27-29 [Units/volume] in Serum or Plasma	cancer	144	0.0234359	0.83423	-0.181246	0.0790257	0.0307599	FALSE	FALSE
ldl	G.Sub3	IgG subclass 3 [Mass/volume] in Serum	immune	311	0.0245464	1.15258	0.141999	0.0628309	0.0165491	FALSE	FALSE
ldl	ACAIgA	Cardiolipin IgA Ab [Units/volume] in Serum by Immunoassay	immune	1908	0.0254812	0.949285	-0.0520463	0.0232786	0.00259371	FALSE	FALSE
ldl	RBCFol	Folate [Mass/volume] in Red Blood Cells	metabolic	4409	0.0273264	0.967067	-0.0334872	0.0151693	0.00110349	FALSE	FALSE
ldl	VWFAg	VWFAg	other	265	0.0276309	0.851255	-0.161043	0.072691	0.0177931	FALSE	FALSE
ldl	FRONTAL.AXIS.TERMINAL.40.MS	FRONTAL AXIS TERMINAL 40 MS	cardiovascular	6902	0.0281641	1.0293	0.0288812	0.013155	0.000691791	FALSE	FALSE
ldl	Lym	Lymphocytes [#/volume] in Blood	immune	26179	0.0299067	1.01124	0.0111726	0.00514522	0.000176974	FALSE	FALSE
ldl	FRONTAL.AXIS.INITIAL.40.MS	FRONTAL AXIS INITIAL 40 MS	cardiovascular	6835	0.0299174	0.972505	-0.0278796	0.0128381	0.000687728	FALSE	FALSE
ldl	EOSIRE	Eosinophils %	immune	30313	0.032061	1.0119	0.0118276	0.00551726	0.000150181	FALSE	FALSE
ldl	EOSIAB	Eosinophils [#/volume] in Blood by Automated count	immune	29979	0.0323395	1.01145	0.0113864	0.00532002	0.000150547	FALSE	FALSE
ldl	NEUTRE	Neutrophils/100 leukocytes in Blood by Automated count	immune	46596	0.0330945	0.991398	-0.00863939	0.00405415	9.59371e-05	FALSE	FALSE
ldl	Baso	Basophils [#/volume] in Blood	immune	25520	0.0355518	0.987912	-0.0121618	0.00578546	0.000170481	FALSE	FALSE
ldl	AlbCre	Microalbumin/Creatinine [Mass Ratio] in 24 hour Urine	liver	2935	0.0364353	1.0398	0.0390297	0.0186478	0.00135029	FALSE	FALSE
ldl	RDW	Erythrocyte distribution width [Ratio] by Automated count Erythrocyte distribution width [Ratio] by Automated count	blood	64874	0.0376902	1.0079	0.00786904	0.00378638	6.32536e-05	FALSE	FALSE
ldl	TTAIgA	Tissue transglutaminase IgA Ab [Units/volume] in Serum by Immunoassay	immune	1558	0.0426976	0.950504	-0.0507625	0.0250267	0.0026229	FALSE	FALSE
ldl	RDW.CV	RDW CV	blood	317	0.0432183	0.895366	-0.110523	0.054441	0.012949	FALSE	FALSE
ldl	AN.GAP	Anion gap serum/plasma	metabolic	62164	0.0454756	1.00715	0.00712847	0.00356376	6.37536e-05	FALSE	FALSE
ldl	CPKTot	Creatine kinase [Enzymatic activity/volume] in Serum or Plasma	cardiovascular	7585	0.0465227	1.01548	0.015365	0.00771742	0.000297128	FALSE	FALSE
ldl	Nornic	Nornicotine [Mass/volume] in Urine	urinary	273	0.0492977	0.888166	-0.118597	0.0600393	0.0142611	FALSE	FALSE
ldl	T.WAVE.AXIS	T wave axis	cardiovascular	6912	0.0525776	1.02549	0.0251741	0.012985	0.000541038	FALSE	FALSE
ldl	LYMPM	Lymphocytes/100 leukocytes in Blood by Manual count	immune	10635	0.0589833	0.983026	-0.0171196	0.00906509	0.000327759	FALSE	FALSE
ldl	C4Quan	Complement C4 [Mass/volume] in Serum or Plasma	immune	3667	0.0601822	1.03044	0.029989	0.0159513	0.00096229	FALSE	FALSE
ldl	Pralbu	Prealbumin [Mass/volume] in Serum or Plasma	metabolic	6502	0.0609438	0.977412	-0.0228471	0.0121901	0.000533502	FALSE	FALSE
ldl	PCO2	Carbon dioxide [Partial pressure] in Arterial blood	blood	134	0.0612648	0.85568	-0.155858	0.0824886	0.025107	FALSE	FALSE
ldl	FRONTAL.AXIS.ST	ST segment axis.horizontal plane	cardiovascular	6914	0.0641018	1.02395	0.0236698	0.0127823	0.000492261	FALSE	FALSE
ldl	TRPI	Troponin I.cardiac [Mass/volume] in Serum or Plasma	cardiovascular	10443	0.0643116	1.01456	0.0144516	0.00781078	0.000229016	FALSE	FALSE
ldl	LYMPRE	Lymphocytes/100 leukocytes in Blood by Automated count	immune	46503	0.0743377	1.00731	0.00728217	0.00408063	6.71829e-05	FALSE	FALSE
ldl	HPylAE	Helicobacter pylori Ab [Units/volume] in Serum by Immunoassay	immune	559	0.0755042	0.929517	-0.0730898	0.0410434	0.00543183	FALSE	FALSE
ldl	IGF_1_Z.score	Insulin-like growth factor-I [Z-score] in Serum or Plasma	metabolic	140	0.0797186	0.833653	-0.181938	0.102981	0.0228905	FALSE	FALSE
ldl	PR.INTERVAL	PP interval mean	cardiovascular	6693	0.0835852	1.02357	0.0232939	0.0134607	0.000438332	FALSE	FALSE
ldl	URBC	Erythrocytes [#/area] in Urine sediment by Microscopy high power field	urinary	23020	0.0849239	1.00842	0.00838619	0.00486755	8.89126e-05	FALSE	FALSE
ldl	Phos	Phosphate	metabolic	17359	0.0851105	1.01141	0.0113494	0.0065913	0.000165149	FALSE	FALSE
ldl	D25OHT	Calcitriol [Mass/volume] in Serum or Plasma	metabolic	18315	0.0885185	0.988091	-0.0119808	0.00703362	0.000156034	FALSE	FALSE
ldl	IgEQnt	IgE [Mass/volume] in Serum	immune	1746	0.0896974	1.03211	0.0316006	0.018611	0.00124146	FALSE	FALSE
ldl	X56.16_percent_	56+16#	immune	1137	0.0897474	0.950479	-0.050789	0.0299075	0.00251447	FALSE	FALSE
ldl	Q.ONSET	Q ONSET	cardiovascular	6923	0.0947957	1.02127	0.0210465	0.0125962	0.000393166	FALSE	FALSE
ldl	G.Sub2	IgG subclass 2 [Mass/volume] in Serum	immune	311	0.0952672	1.10792	0.102482	0.061235	0.00860581	FALSE	FALSE
ldl	CPlaCl	Plasma cells/100 leukocytes in Cerebral spinal fluid by Manual count	blood	688	0.096694	0.956342	-0.0446396	0.026836	0.00240555	FALSE	FALSE
ldl	AFPTum	Alpha-1-fetoprotein.tumor marker [Mass/volume] in Serum or Plasma	cancer	2745	0.0982239	1.01701	0.0168678	0.0101976	0.000323903	FALSE	FALSE
ldl	Ca	Calcium serum/plasma serum/plasma	metabolic	62143	0.101414	1.00577	0.00575054	0.00351057	4.26867e-05	FALSE	FALSE
ldl	Neut	Neutrophils [#/volume] in Blood	immune	26402	0.103324	0.99167	-0.0083652	0.00513516	9.91536e-05	FALSE	FALSE
ldl	Ferrit	Ferritin [Mass/volume] in Serum or Plasma	blood	16215	0.103407	0.987811	-0.0122637	0.00753	0.000140634	FALSE	FALSE
ldl	RetiCt	Reticulocytes/100 erythrocytes in Blood by Automated count	blood	7077	0.104917	0.984056	-0.0160722	0.00991083	0.000336332	FALSE	FALSE
ldl	Serine	Serine [Moles/volume] in Serum or Plasma	metabolic	391	0.106653	0.922625	-0.0805328	0.0497948	0.00661081	FALSE	FALSE
ldl	HCTWB	Hematocrit	blood	12434	0.110754	0.98703	-0.0130546	0.00818509	0.000198412	FALSE	FALSE
ldl	BUN_CREATININE_RATIO	Creatinine [Mass/volume] in Urine	metabolic	154	0.110796	1.1841	0.168986	0.105297	0.0169015	FALSE	FALSE
ldl	Quant_TB2...NIL	Quant_TB2(-)NIL	immune	477	0.114357	0.937303	-0.0647486	0.040931	0.00423814	FALSE	FALSE
ldl	BASOM	Basophils/100 leukocytes in Blood by Manual count	immune	7802	0.120428	0.981219	-0.0189592	0.0122069	0.000302185	FALSE	FALSE
ldl	CProt1	Protein [Mass/volume] in Cerebral spinal fluid	metabolic	2795	0.121405	0.972751	-0.0276276	0.0178314	0.000695597	FALSE	FALSE
ldl	Aldo.P	Aldosterone [Mass/volume] in Serum or Plasma	endocrine	1128	0.123925	1.03424	0.0336711	0.021869	0.00149085	FALSE	FALSE
ldl	WBCrt	Creatinine [Mass/volume] in Blood	blood	6900	0.127876	0.982204	-0.0179564	0.0117924	0.000304648	FALSE	FALSE
ldl	O2SatV	Oxygen saturation Calculated from oxygen partial pressure in Venous blood	blood	7487	0.128951	0.98248	-0.0176757	0.0116409	0.000307749	FALSE	FALSE
ldl	Ornthn	Ornithine [Moles/volume] in Serum or Plasma	metabolic	403	0.134379	0.931462	-0.0709996	0.0473271	0.00566584	FALSE	FALSE
ldl	FK.506	Tacrolimus [Mass/volume] in Blood	liver	1568	0.142333	1.03408	0.0335115	0.0228295	0.00137744	FALSE	FALSE
ldl	SGPT_ALT	SGPT_ALT	metabolic	218	0.142852	0.887475	-0.119374	0.0811544	0.0096653	FALSE	FALSE
ldl	MonAbs	MonAbs	immune	25130	0.143923	1.00744	0.00741206	0.00507196	7.95659e-05	FALSE	FALSE
ldl	MaltsT	Isomaltase [Enzymatic activity/mass] in Tissue	metabolic	342	0.145799	1.09312	0.0890373	0.0610679	0.00627329	FALSE	FALSE
ldl	UpH	pH of Urine by Test strip	urinary	40674	0.156851	1.00625	0.00622918	0.00439986	4.89399e-05	FALSE	FALSE
ldl	UrobUr	Urobilinogen [Units/volume] in Urine by Test strip	urinary	4040	0.16121	1.01716	0.0170107	0.0121395	0.000304084	FALSE	FALSE
ldl	SMAb	Smith extractable nuclear Ab [Units/volume] in Serum by Immunoassay	immune	936	0.162108	0.957408	-0.043526	0.0311091	0.00201684	FALSE	FALSE
ldl	Cr24Hr	Creatinine [Mass/time] in 24 hour Urine	kidney	1423	0.164124	0.966485	-0.0340891	0.0244882	0.00114547	FALSE	FALSE
ldl	R.LPA	Lipoprotein a [Mass/volume] in Serum or Plasma	metabolic	320	0.165213	1.08521	0.0817778	0.058787	0.00604919	FALSE	FALSE
ldl	CLgOth	Unidentified cells/100 leukocytes in Body fluid	immune	765	0.169589	1.04558	0.0445675	0.0324163	0.00145855	FALSE	FALSE
ldl	IRF	Immature reticulocytes/Reticulocytes.total in Blood	blood	5554	0.170482	1.01638	0.0162513	0.0118551	0.000309542	FALSE	FALSE
ldl	ScrasT	Sucrase [Enzymatic activity/mass] in Tissue	metabolic	342	0.172238	1.08869	0.0849734	0.0621131	0.00551428	FALSE	FALSE
ldl	F.ALB	Albumin [Mass/volume] in Body fluid	liver	427	0.188719	0.939147	-0.062783	0.0476873	0.0039915	FALSE	FALSE
ldl	HrColl	Collection duration of Unspecified specimen	urinary	1555	0.192339	1.01457	0.0144695	0.011094	0.00022126	FALSE	FALSE
ldl	CR.Day	Creatinine [Mass/time] in 24 hour Urine	kidney	794	0.196606	0.960664	-0.0401305	0.0310515	0.00169436	FALSE	FALSE
ldl	IgM.Q	IgM [Mass/volume] in Serum or Plasma	immune	2093	0.202218	1.02528	0.0249655	0.0195706	0.000677892	FALSE	FALSE
ldl	Blasts	Blasts/100 leukocytes in Blood by Manual count	blood	1601	0.20482	0.969002	-0.0314881	0.0248239	0.000840787	FALSE	FALSE
ldl	RDW.SD	RDW SD	blood	318	0.211444	0.929894	-0.0726849	0.0580434	0.00498331	FALSE	FALSE
ldl	ATRIAL.RATE	P wave Atrium by EKG	cardiovascular	6933	0.219232	0.986201	-0.0138951	0.0113089	0.000212026	FALSE	FALSE
ldl	BAbs	Basophils [#/volume] in Blood by Automated count	immune	24660	0.219674	0.993178	-0.00684569	0.00557727	5.82994e-05	FALSE	FALSE
ldl	FPlaCl	Plasma cells/100 leukocytes in Body fluid	blood	734	0.22036	1.01895	0.018776	0.0153069	0.000399615	FALSE	FALSE
ldl	O2Sat	Oxygen saturation Calculated from oxygen partial pressure in Arterial blood	blood	10318	0.223362	1.0106	0.0105404	0.00865594	0.000127098	FALSE	FALSE
ldl	BILIRUBIN._CONJUGATED	Bilirubin.conjugated [Mass/volume] in Serum or Plasma	liver	154	0.234507	1.08286	0.0796046	0.0666698	0.00571877	FALSE	FALSE
ldl	SUCrea	Creatinine [Mass/volume] in Urine	urinary	8095	0.235164	0.987782	-0.0122929	0.0103541	0.000168347	FALSE	FALSE
ldl	HEMATOCRIT	HEMATOCRIT	blood	642	0.243331	1.04567	0.0446568	0.0382401	0.00211108	FALSE	FALSE
ldl	FTo.Cl	Cells Counted Total [#] in Body fluid	blood	2938	0.245607	0.985935	-0.0141646	0.012197	0.000215946	FALSE	FALSE
ldl	CaIo	Calcium.ionized [Mass/volume] in Blood	metabolic	16300	0.246717	1.00844	0.00840152	0.00725269	8.0792e-05	FALSE	FALSE
ldl	FRBC1	Erythrocytes [#/volume] in Blood by Automated count	blood	1773	0.257587	1.02451	0.024214	0.0213814	0.000554431	FALSE	FALSE
ldl	CBaso	Basophils/100 leukocytes in Cerebral spinal fluid by Manual count	immune	809	0.258585	0.964788	-0.0358469	0.0317074	0.000958121	FALSE	FALSE
ldl	DHUD	DHUD	metabolic	697	0.260634	0.961098	-0.0396784	0.0352437	0.00179509	FALSE	FALSE
ldl	Myelo	Myelocytes/100 leukocytes in Blood by Manual count	immune	7452	0.263929	0.986223	-0.0138732	0.0124174	0.000165644	FALSE	FALSE
ldl	C3	Complement C3 [Mass/volume] in Serum or Plasma	immune	3672	0.267078	0.982516	-0.0176389	0.0158911	0.000333849	FALSE	FALSE
ldl	Vancomy	Vancomycin [Susceptibility] by Minimum inhibitory concentration (MIC)	toxicology/pharmacology	1576	0.270878	1.02716	0.0267933	0.0243259	0.000698287	FALSE	FALSE
ldl	AngioC	Angiotensin converting enzyme [Enzymatic activity/volume] in Serum or Plasma	cardiovascular	748	0.27319	1.04149	0.0406498	0.03707	0.00160414	FALSE	FALSE
ldl	X25DTot	25-Hydroxyvitamin D2+25-Hydroxyvitamin D3 [Mass/volume] in Serum or Plasma	metabolic	9501	0.27837	1.01083	0.0107741	0.00993874	0.000121297	FALSE	FALSE
ldl	Prolne	Proline [Moles/volume] in Serum or Plasma	metabolic	391	0.289669	0.942088	-0.0596561	0.056261	0.00288242	FALSE	FALSE
ldl	TBil	Total Bilirubin serum/plasma	metabolic	56577	0.290482	0.997389	-0.0026146	0.00247343	9.20787e-06	FALSE	FALSE
ldl	Theo	Theophylline [Mass/volume] in Serum or Plasma	toxicology/pharmacology	117	0.294203	0.903348	-0.101647	0.0964055	0.00954953	FALSE	FALSE
ldl	HORIZONTAL.AXIS..INITIAL.40.MS	QRS axis	cardiovascular	6793	0.2998	1.01374	0.013651	0.0131647	0.000154847	FALSE	FALSE
ldl	Fbrngn	Fibrinogen [Mass/volume] in Platelet poor plasma by Coagulation assay	blood	5854	0.310455	0.986349	-0.0137455	0.013551	0.000172812	FALSE	FALSE
ldl	AlbCnc	Albumin [Presence] in Urine	urinary	5255	0.311714	1.01407	0.0139707	0.0138087	0.000174208	FALSE	FALSE
ldl	POCA1C	Hemoglobin A1c (Glycated)	blood	3276	0.312772	0.983928	-0.0162023	0.0160485	0.000309918	FALSE	FALSE
ldl	CRP	C reactive protein [Mass/volume] in Serum or Plasma	immune	20008	0.316769	0.992623	-0.00740483	0.00739636	4.56976e-05	FALSE	FALSE
ldl	SU.K	Potassium [Moles/volume] in Urine	urinary	481	0.32213	1.04428	0.0433271	0.0437143	0.0020566	FALSE	FALSE
ldl	UGluc	Glucose urine dipstick	urinary	4258	0.326466	0.986587	-0.0135037	0.0137601	0.000212976	FALSE	FALSE
ldl	FMALN	Malignant cells/100 cells in Body fluid by Manual count	cancer	264	0.335194	1.03048	0.0300224	0.0310927	0.000925523	FALSE	FALSE
ldl	Creat1	Creatinine [Mass/volume] in Urine	kidney	699	0.335894	1.03236	0.0318462	0.0330702	0.00101335	FALSE	FALSE
ldl	HDL.C	Cholesterol in HDL [Mass/volume] in Serum or Plasma	metabolic	29497	0.337452	0.994789	-0.00522476	0.00544684	2.58213e-05	FALSE	FALSE
ldl	GTT50g	GTT50g	metabolic	2353	0.338198	1.01939	0.0192066	0.0200501	0.000378035	FALSE	FALSE
ldl	CPK	CPK	cardiovascular	16742	0.340208	1.00545	0.00543517	0.00569855	3.59685e-05	FALSE	FALSE
ldl	FT4	Thyroxine (T4) free [Mass/volume] in Serum or Plasma	endocrine	26231	0.349442	0.994335	-0.00568155	0.00607205	3.33178e-05	FALSE	FALSE
ldl	TotVl	Volume in Urine collected for unspecified duration	toxicology/pharmacology	5007	0.351038	0.986775	-0.0133134	0.0142746	0.000171001	FALSE	FALSE
ldl	HEMOGLOBIN	HEMOGLOBIN	blood	640	0.354516	1.03521	0.0346046	0.0373477	0.00132292	FALSE	FALSE
ldl	IctIdx	Icteric index of Serum or Plasma	metabolic	4493	0.357858	1.01158	0.0115176	0.0125253	0.000141167	FALSE	FALSE
ldl	RePRA	RePRA	toxicology/pharmacology	480	0.36047	1.03527	0.034663	0.0378676	0.0013677	FALSE	FALSE
ldl	VD25	Calcitriol [Mass/volume] in Serum or Plasma	metabolic	3245	0.360612	0.984994	-0.0151199	0.0165366	0.000256384	FALSE	FALSE
ldl	CD4_percent_	CD3+CD4+ (T4 helper) cells/100 cells in Blood	immune	1673	0.361061	1.02276	0.0225019	0.02463	0.000468601	FALSE	FALSE
ldl	BNP	Natriuretic peptide B [Mass/volume] in Serum or Plasma	cardiovascular	11374	0.361648	1.00817	0.00813276	0.00891491	6.94722e-05	FALSE	FALSE
ldl	LucAbs	Leukocytes [#/volume] in Blood by Automated count	blood	3407	0.364093	1.01401	0.0139167	0.0153316	0.000229897	FALSE	FALSE
ldl	RBC	Erythrocytes [#/volume] in Blood by Automated count	blood	2812	0.365187	0.983758	-0.0163748	0.0180803	0.000274241	FALSE	FALSE
ldl	MXAMP	Maximum clot firmness [Length] in Blood by Thromboelastography	other	732	0.365325	1.03527	0.0346583	0.0382609	0.0011228	FALSE	FALSE
ldl	UNBOUND_IRON_BINDING	UNBOUND_IRON_BINDING	metabolic	154	0.365569	1.10119	0.0963943	0.106188	0.00575173	FALSE	FALSE
ldl	HCO3Ca	Bicarbonate [Moles/volume] in Unspecified specimen	metabolic	16640	0.373834	0.993442	-0.00657933	0.007398	4.7383e-05	FALSE	FALSE
ldl	Prolac	Prolactin [Mass/volume] in Serum or Plasma	endocrine	2705	0.380015	1.01675	0.0166074	0.0189148	0.000272976	FALSE	FALSE
ldl	MBRat	Creatine kinase.MB/Creatine kinase.total in Serum or Plasma	cardiovascular	13080	0.381602	1.00766	0.0076335	0.00872422	5.73999e-05	FALSE	FALSE
ldl	MONORE	Monocytes/100 leukocytes in Blood by Automated count	immune	46569	0.396275	1.00364	0.00362979	0.0042789	1.47483e-05	FALSE	FALSE
ldl	HBSA.	Hepatitis B virus surface Ab [Presence] in Serum	liver	2255	0.397273	1.01565	0.0155255	0.0183373	0.000277658	FALSE	FALSE
ldl	VancTr	Vancomycin [Mass/volume] in Serum or Plasma	toxicology/pharmacology	745	0.399105	1.0336	0.0330511	0.0391732	0.000965959	FALSE	FALSE
ldl	GlutAc	Glutamate [Moles/volume] in Serum or Plasma	metabolic	402	0.404239	0.956158	-0.0448318	0.0536915	0.00171171	FALSE	FALSE
ldl	Tegret	Carbamazepine serum/plasma	toxicology/pharmacology	335	0.405002	0.955607	-0.0454082	0.0544577	0.00205448	FALSE	FALSE
ldl	Fructo	Fructosamine [Moles/volume] in Serum or Plasma	metabolic	500	0.40535	0.970103	-0.0303533	0.0364459	0.00137933	FALSE	FALSE
ldl	FATYP	Variant lymphocytes/100 leukocytes in Body fluid by Manual count	blood	999	0.406227	1.02369	0.0234128	0.0281773	0.000683845	FALSE	FALSE
ldl	FRONTAL.AXIS.P	P wave axis	cardiovascular	6581	0.408462	1.01104	0.0109835	0.0132867	0.000102354	FALSE	FALSE
ldl	Commen	Commen	other	362	0.410732	1.02719	0.0268243	0.0325695	0.00105363	FALSE	FALSE
ldl	X56.16.	56+16%	other	1063	0.411976	1.0243	0.0240102	0.029254	0.000609707	FALSE	FALSE
ldl	Schd	Schd	toxicology/pharmacology	4251	0.416002	1.01189	0.0118226	0.0145338	0.000149285	FALSE	FALSE
ldl	sn	sn	other	2411	0.424309	0.989704	-0.0103495	0.0129514	0.000141052	FALSE	FALSE
ldl	Norep	Norepinephrine [Mass/time] in 24 hour Urine	urinary	273	0.425004	1.05062	0.049385	0.0618058	0.00229964	FALSE	FALSE
ldl	TTcont	TTcont	other	231	0.429689	1.05007	0.0488604	0.061754	0.00274138	FALSE	FALSE
ldl	LA	Lactate [Moles/volume] in Serum or Plasma	metabolic	9679	0.430708	0.992553	-0.00747528	0.00948623	6.28334e-05	FALSE	FALSE
ldl	Test_percent_F	Testosterone Free/Testosterone.total in Serum or Plasma	endocrine	366	0.432366	1.04427	0.0433137	0.0551028	0.00170177	FALSE	FALSE
ldl	FMonMc	Mononuclear cells [#/volume] in Body fluid by Manual count	immune	1761	0.434264	0.982182	-0.0179789	0.022988	0.000346791	FALSE	FALSE
ldl	OHPrln	Hydroxyproline [Moles/volume] in Serum or Plasma	metabolic	388	0.440768	0.960074	-0.0407445	0.0527969	0.00151435	FALSE	FALSE
ldl	SU.Ure	Urea nitrogen [Mass/volume] in Urine	urinary	2571	0.44347	0.985775	-0.0143272	0.0186925	0.000220367	FALSE	FALSE
ldl	SyMnCl	Mononuclear cells/100 leukocytes in Synovial fluid by Manual count	immune	900	0.444412	0.980356	-0.0198397	0.0259306	0.000348885	FALSE	FALSE
ldl	Sirol	Sirolimus [Mass/volume] in Blood	toxicology/pharmacology	268	0.446995	1.04605	0.0450169	0.0591067	0.00218235	FALSE	FALSE
ldl	ACTH	Corticotropin [Mass/volume] in Plasma	endocrine	1486	0.447671	1.01745	0.0172948	0.022771	0.000345243	FALSE	FALSE
ldl	RRISK	RRISK	other	248	0.449705	1.04956	0.0483723	0.0638845	0.00229956	FALSE	FALSE
ldl	Osmol	Osmolality of Serum or Plasma	blood	1788	0.452618	1.01847	0.0183038	0.0243654	0.000315725	FALSE	FALSE
ldl	P.S.Ac	P-S-Ac	blood	907	0.453814	0.97483	-0.0254926	0.0340173	0.000611747	FALSE	FALSE
ldl	Phnyln	Phenylalanine [Moles/volume] in Serum or Plasma	metabolic	393	0.454594	0.959898	-0.0409283	0.0546767	0.00113325	FALSE	FALSE
ldl	B2Mcg	Beta-2-Microglobulin [Mass/volume] in Serum or Plasma	immune	382	0.459322	0.961902	-0.0388427	0.0524374	0.00138512	FALSE	FALSE
ldl	NRBCMA	Nucleated erythrocytes [#/volume] in Blood by Automated count	blood	1860	0.471003	1.01187	0.0118007	0.0163672	0.000199196	FALSE	FALSE
ldl	N.M_Cr	Metanephrine/Creatinine [Mass Ratio] in 24 hour Urine	urinary	354	0.473635	1.03807	0.0373625	0.052082	0.00135578	FALSE	FALSE
ldl	CEosin	Eosinophils/100 leukocytes in Cerebral spinal fluid by Manual count	blood	979	0.476602	0.97973	-0.0204785	0.0287597	0.000521084	FALSE	FALSE
ldl	IMMATURE.GRANULOCYTES.PERCENT	IMMATURE GRANULOCYTES PERCENT	immune	296	0.494424	1.04273	0.0418383	0.0611507	0.0016209	FALSE	FALSE
ldl	SomatC	SomatC	endocrine	877	0.494894	1.02146	0.0212375	0.0311019	0.000480508	FALSE	FALSE
ldl	TstFAM	Testosterone Free [Mass/volume] in Serum or Plasma	cancer	388	0.503649	1.03453	0.0339482	0.0507136	0.00114601	FALSE	FALSE
ldl	CPmylo	Promyelocytes/100 leukocytes in Cerebral spinal fluid by Manual count	immune	698	0.507415	1.01657	0.0164356	0.0247815	0.000410652	FALSE	FALSE
ldl	LEUKOREDUCED_RANDOM_PLATELETS	LEUKOREDUCED_RANDOM_PLATELETS	immune	2124	0.50843	0.985395	-0.0147122	0.0222441	0.000194315	FALSE	FALSE
ldl	GTT2Hr	Glucose [Mass/volume] in Serum or Plasma --2 hours post 100 g glucose PO	metabolic	779	0.510946	1.02525	0.0249353	0.0379143	0.000549798	FALSE	FALSE
ldl	Cl.WB	Chloride [Moles/volume] in Blood	blood	6828	0.515366	0.992569	-0.007459	0.0114659	6.13381e-05	FALSE	FALSE
ldl	T3FRE	Triiodothyronine (T3) Free [Mass/volume] in Serum or Plasma	endocrine	1375	0.526298	0.982458	-0.0176973	0.0279212	0.000290964	FALSE	FALSE
ldl	ANGL	Clot angle in Blood by Thromboelastography	blood	732	0.532068	1.02378	0.0235002	0.037591	0.000533749	FALSE	FALSE
ldl	ViARet	Retinol [Mass/volume] in Serum or Plasma	metabolic	2007	0.532107	0.985197	-0.0149134	0.0238652	0.000190207	FALSE	FALSE
ldl	SerFol	Folate [Mass/volume] in Serum or Plasma	metabolic	5998	0.532714	0.991727	-0.00830767	0.0133156	6.45029e-05	FALSE	FALSE
ldl	CA19.9	Cancer Ag 19-9 [Units/volume] in Serum or Plasma	cancer	588	0.535965	0.97611	-0.0241801	0.0390442	0.000554259	FALSE	FALSE
ldl	Ptn	Phenytoin serum/plasma	toxicology/pharmacology	650	0.544632	1.02354	0.023266	0.0383833	0.000557474	FALSE	FALSE
ldl	CNeut	Neutrophils/100 leukocytes in Cerebral spinal fluid by Manual count	immune	1680	0.548556	0.983268	-0.0168731	0.0281196	0.000205213	FALSE	FALSE
ldl	ClSwt	ClSwt	metabolic	373	0.549044	0.961682	-0.0390713	0.0651445	0.000924226	FALSE	FALSE
ldl	RETHE	Hemoglobin [Entitic mass] in Reticulocytes	blood	4543	0.549164	0.991074	-0.00896585	0.0149666	7.89561e-05	FALSE	FALSE
ldl	EoAbs	EoAbs	immune	24652	0.553053	1.0033	0.00329795	0.00555961	1.38129e-05	FALSE	FALSE
ldl	Nt.PTH	Parathyrin.intact [Mass/volume] in Serum or Plasma	endocrine	6708	0.553143	0.99272	-0.00730646	0.0123194	5.11963e-05	FALSE	FALSE
ldl	Haptgl	Haptoglobin [Mass/volume] in Serum or Plasma	blood	2437	0.555135	1.01289	0.0128124	0.0217099	0.000142761	FALSE	FALSE
ldl	ClSwtR	Chloride [Moles/volume] in Sweat	metabolic	112	0.562525	1.06674	0.0646059	0.11118	0.0024095	FALSE	FALSE
ldl	NtAbs	NtAbs	immune	25118	0.573823	1.00301	0.00300114	0.00533595	1.25486e-05	FALSE	FALSE
ldl	TropnT	Troponin T.cardiac [Mass/volume] in Serum or Plasma	cardiovascular	1296	0.576213	0.986237	-0.0138589	0.0247892	0.000213966	FALSE	FALSE
ldl	WHITE.BLOOD.CELLS	WHITE BLOOD CELLS	immune	316	0.57658	0.969911	-0.0305511	0.0546534	0.000985253	FALSE	FALSE
ldl	IPF	Platelets reticulated/100 platelets in Blood by Automated count	blood	4608	0.581234	0.991682	-0.00835325	0.015143	6.51742e-05	FALSE	FALSE
ldl	TCIcdt	TCIcdt	immune	408	0.583942	1.02516	0.0248497	0.0453388	0.000749846	FALSE	FALSE
ldl	Estron	Estrone (E1) [Mass/volume] in Serum or Plasma	endocrine	197	0.585346	0.958277	-0.0426189	0.0779757	0.00146541	FALSE	FALSE
ldl	FSH1	Follitropin [Units/volume] in Serum or Plasma	endocrine	3484	0.591949	0.990539	-0.0095059	0.0177328	6.7072e-05	FALSE	FALSE
ldl	Thyrgb	Thyroglobulin [Mass/volume] in Serum or Plasma	endocrine	972	0.591969	0.982952	-0.0171945	0.0320694	0.000250946	FALSE	FALSE
ldl	UWBC	Leukocytes [#/area] in Urine sediment by Microscopy high power field	urinary	24385	0.592355	1.00319	0.00318558	0.00594954	8.87349e-06	FALSE	FALSE
ldl	ProtUr	ProtUr	urinary	106	0.596792	0.955189	-0.0458457	0.0863571	0.00238899	FALSE	FALSE
ldl	LH1	Lutropin [Units/volume] in Serum or Plasma	endocrine	2133	0.597888	1.01161	0.0115416	0.021879	9.81761e-05	FALSE	FALSE
ldl	BASOPHIL.PERCENT	BASOPHIL PERCENT	immune	316	0.598271	0.971496	-0.0289183	0.054827	0.000872777	FALSE	FALSE
ldl	X25HyD2	25-Hydroxycalciferol [Mass/volume] in Serum or Plasma	metabolic	2877	0.598937	0.989988	-0.0100622	0.0191301	9.61173e-05	FALSE	FALSE
ldl	VitEGm	Beta+gamma tocopherol [Mass/volume] in Serum or Plasma	metabolic	904	0.60359	1.01819	0.018022	0.0346956	0.000295686	FALSE	FALSE
ldl	Dimer	Dimer	blood	1055	0.604487	0.984294	-0.0158303	0.0305535	0.00024927	FALSE	FALSE
ldl	Prog.R	Progesterone [Mass/volume] in Serum or Plasma	endocrine	859	0.609335	1.01755	0.0173962	0.0340292	0.000296561	FALSE	FALSE
ldl	RDWSD	Erythrocyte distribution width [Entitic volume] by Automated count	blood	57768	0.61651	0.99805	-0.00195169	0.0038971	4.08219e-06	FALSE	FALSE
ldl	EOSIA	Eosinophils [#/volume] in Blood by Automated count	immune	30322	0.622986	1.00254	0.00253886	0.00516419	7.76357e-06	FALSE	FALSE
ldl	USpGr	Specific gravity of Urine by Test strip	urinary	40547	0.625344	0.997959	-0.00204305	0.00418405	5.47937e-06	FALSE	FALSE
ldl	HgbA1C	Hemoglobin A1c (Glycated) Hemoglobin A1c (Glycated)	metabolic	21558	0.625563	1.00321	0.00320669	0.00657126	1.0903e-05	FALSE	FALSE
ldl	CALCULATED_MEAN_GLUCOSE	CALCULATED_MEAN_GLUCOSE	metabolic	274	0.631146	0.969283	-0.0311983	0.0649037	0.000851069	FALSE	FALSE
ldl	QtfNIL	Gamma interferon background [Units/volume] in Blood by Immunoassay	immune	2110	0.631342	0.989245	-0.0108137	0.0225328	0.000107781	FALSE	FALSE
ldl	ACHRBd	ACHRBd	other	202	0.633085	0.979257	-0.0209611	0.0438357	0.000413016	FALSE	FALSE
ldl	LYMPHOCYTE.PERCENT	LYMPHOCYTE PERCENT	immune	317	0.634242	1.02673	0.0263758	0.0553824	0.000718132	FALSE	FALSE
ldl	EOSIM	Eosinophils/100 leukocytes in Blood by Automated count	immune	32924	0.64212	1.00245	0.00244279	0.00525624	6.45732e-06	FALSE	FALSE
ldl	HGB_A1C	Hemoglobin A1c (Glycated)	metabolic	274	0.643006	0.971585	-0.0288269	0.0621212	0.000793886	FALSE	FALSE
ldl	NURSING_WHOLE_BLOOD_GLUCOSE	Glucose [Mass/volume] in Blood	ob/gyn	318	0.648617	1.02703	0.0266737	0.0584773	0.000665252	FALSE	FALSE
ldl	Tyrosn	Tyrosine [Moles/volume] in Serum or Plasma	metabolic	392	0.656151	0.975539	-0.0247646	0.0555776	0.000508907	FALSE	FALSE
ldl	DHEA.S	Dehydroepiandrosterone sulfate (DHEA-S) [Mass/volume] in Serum or Plasma	endocrine	979	0.663077	0.987341	-0.0127398	0.029233	0.000173025	FALSE	FALSE
ldl	Monocy	Monocytes [#/volume] in Blood by Manual count	immune	26166	0.663856	1.00236	0.00235315	0.00541451	6.95405e-06	FALSE	FALSE
ldl	RVVT	dRVVT actual/normal (normalized LA screen)	immune	1876	0.664786	1.01041	0.0103563	0.0238964	9.85819e-05	FALSE	FALSE
ldl	C1Elh	Complement C1 esterase inhibitor [Mass/volume] in Serum or Plasma	immune	156	0.668348	1.03972	0.0389542	0.0907355	0.00122846	FALSE	FALSE
ldl	T.HORIZONTAL.AXIS	T wave axis.horizontal plane Reference beat	cardiovascular	6818	0.675061	0.994452	-0.00556361	0.013271	2.50735e-05	FALSE	FALSE
ldl	LipIdx	Lipemic index of Serum or Plasma	metabolic	4500	0.681949	0.994243	-0.0057739	0.0140885	3.67602e-05	FALSE	FALSE
ldl	PCAct	Protein C [Units/volume] in Platelet poor plasma by Chromogenic method	blood	927	0.689844	0.986159	-0.0139377	0.0349145	0.000170577	FALSE	FALSE
ldl	ETOH	Ethanol [Mass/volume] in Serum or Plasma	toxicology/pharmacology	486	0.700259	0.981542	-0.0186305	0.0483652	0.000306537	FALSE	FALSE
ldl	CMonMc	Monocytes+Macrophages/100 leukocytes in Cerebral spinal fluid by Manual count	immune	2059	0.701168	0.99252	-0.00750812	0.0195627	6.98113e-05	FALSE	FALSE
ldl	ClSwtL	Chloride [Moles/volume] in Sweat	metabolic	109	0.702921	1.04602	0.0449878	0.117602	0.00121747	FALSE	FALSE
ldl	UrPro	Protein [Mass/volume] in Urine by Test strip	urinary	17649	0.709997	1.00271	0.00270652	0.00727822	7.0912e-06	FALSE	FALSE
ldl	pH.Ven	pH of Venous blood	kidney	8460	0.710038	0.996046	-0.00396207	0.010656	1.63428e-05	FALSE	FALSE
ldl	SclAb	SCL-70 extractable nuclear Ab [Units/volume] in Serum by Immunoassay	immune	1041	0.711092	0.989068	-0.0109917	0.0296678	0.00013076	FALSE	FALSE
ldl	TROPONIN_I	Troponin I.cardiac [Mass/volume] in Serum or Plasma	cardiovascular	313	0.712684	0.984402	-0.0157207	0.0426493	0.000293845	FALSE	FALSE
ldl	X3OHCot	Trans-3-Hydroxycotinine [Mass/volume] in Serum or Plasma	toxicology/pharmacology	348	0.715507	0.981925	-0.0182405	0.0500041	0.000367182	FALSE	FALSE
ldl	MONOM	Monocytes/100 leukocytes in Blood by Manual count	immune	10295	0.718415	1.00333	0.00332775	0.00922868	1.24354e-05	FALSE	FALSE
ldl	NormeU	Normetanephrine [Mass/time] in 24 hour Urine	urinary	365	0.719323	1.0195	0.0193116	0.0536948	0.00034784	FALSE	FALSE
ldl	CoHgb	Carboxyhemoglobin % in blood	toxicology/pharmacology	6491	0.728867	0.99558	-0.00443026	0.0127803	1.82288e-05	FALSE	FALSE
ldl	ProTim	ProTim	blood	222	0.731091	1.02482	0.0245209	0.0712528	0.000546756	FALSE	FALSE
ldl	VMA	VMA	other	243	0.73406	0.980746	-0.0194417	0.0571569	0.000439809	FALSE	FALSE
ldl	NRBCBC	Nucleated erythrocytes/100 leukocytes [Ratio] in Cerebral spinal fluid by Manual count	blood	2486	0.734543	1.00456	0.00454714	0.0134084	3.05754e-05	FALSE	FALSE
ldl	HORIZONTAL.AXIS..TERMINAL.40.MS	QRS axis	cardiovascular	6715	0.736648	1.00439	0.00438411	0.013036	1.56766e-05	FALSE	FALSE
ldl	ChromA	Chromogranin A [Mass/volume] in Serum or Plasma	cancer	433	0.73879	0.987114	-0.0129701	0.0388701	0.000175089	FALSE	FALSE
ldl	P.HORIZONTAL.AXIS	P wave axis horizontal plane Reference beat	cardiovascular	6448	0.739558	0.9955	-0.00451058	0.0135675	1.70559e-05	FALSE	FALSE
ldl	CBlsts	Blasts/100 leukocytes in Cerebral spinal fluid by Manual count	blood	699	0.746374	0.991072	-0.00896762	0.027716	7.61977e-05	FALSE	FALSE
ldl	Vanco1	Vancomycin [Mass/volume] in Serum or Plasma	toxicology/pharmacology	7342	0.74798	1.00367	0.00366603	0.0114094	1.40391e-05	FALSE	FALSE
ldl	UGrCst	Granular casts [#/area] in Urine sediment by Microscopy high power field	urinary	1027	0.748388	1.00861	0.00857155	0.0267148	8.57387e-05	FALSE	FALSE
ldl	PLATELET	PLATELET	blood	316	0.760365	1.01639	0.0162578	0.0532557	0.000276598	FALSE	FALSE
ldl	CH50	Complement C3 [Mass/volume] in Serum or Plasma	immune	555	0.767003	1.01283	0.0127527	0.0430185	0.000155476	FALSE	FALSE
ldl	Eos	Eos	immune	25862	0.767904	0.998322	-0.0016797	0.00569157	3.32327e-06	FALSE	FALSE
ldl	Estrog	Estrogen [Mass/volume] in Serum or Plasma by calculation	endocrine	135	0.77187	1.02667	0.0263253	0.090594	0.000599532	FALSE	FALSE
ldl	Genta	Gentamicin [Mass/volume] in Serum or Plasma	toxicology/pharmacology	689	0.784338	1.01221	0.0121377	0.0443339	0.000103375	FALSE	FALSE
ldl	PenG	Penicillin G [Susceptibility] by Minimum inhibitory concentration (MIC)	immune	212	0.786439	0.981371	-0.0188044	0.0693104	0.00023047	FALSE	FALSE
ldl	Amm	Ammonia [Moles/volume] in Plasma	metabolic	3059	0.79082	0.995239	-0.00477249	0.0179911	2.28946e-05	FALSE	FALSE
ldl	PT.inr	INR	blood	34919	0.796594	1.00143	0.00142892	0.00554364	1.80043e-06	FALSE	FALSE
ldl	Hepasy	Heparin unfractionated [Units/volume] in Platelet poor plasma by Chromogenic method	blood	250	0.796831	0.984135	-0.0159925	0.0620484	0.000266326	FALSE	FALSE
ldl	FBlsts	Blasts/100 leukocytes in Body fluid by Manual count	immune	729	0.799644	0.997419	-0.00258445	0.0101789	7.86434e-06	FALSE	FALSE
ldl	BGL	Beta globulin [Mass/volume] in Serum or Plasma by Electrophoresis	immune	337	0.800322	1.01495	0.0148349	0.0586037	0.000187114	FALSE	FALSE
ldl	BBTAb	Borrelia burgdorferi Ab [Units/volume] in Serum by Immunoassay	toxicology/pharmacology	963	0.80914	0.99268	-0.0073473	0.0304106	6.11181e-05	FALSE	FALSE
ldl	Uurob	Urobilinogen [Presence] in Urine by Test strip	urinary	450	0.816105	1.00888	0.00884534	0.038012	8.22385e-05	FALSE	FALSE
ldl	X125DHy	Calcitriol [Mass/volume] in Serum or Plasma	metabolic	2685	0.818327	0.995654	-0.00435517	0.0189586	1.88546e-05	FALSE	FALSE
ldl	WBTrpI	Troponin I.cardiac [Mass/volume] in Blood	cardiovascular	1819	0.819069	0.994762	-0.0052515	0.0229548	2.84555e-05	FALSE	FALSE
ldl	G.Indx	IgG clearance/Albumin clearance [Ratio] in Serum and CSF	immune	550	0.821232	1.00973	0.00968314	0.0428321	9.27512e-05	FALSE	FALSE
ldl	TestFr	Testosterone Free [Mass/volume] in Serum or Plasma	endocrine	1830	0.821658	0.995743	-0.00426589	0.018922	2.24244e-05	FALSE	FALSE
ldl	GTT3Hr	Glucose [Mass/volume] in Serum or Plasma --3 hours post 100 g glucose PO	metabolic	611	0.825151	1.00915	0.00910826	0.0412097	7.72246e-05	FALSE	FALSE
ldl	IMMATURE.GRANULOCYTES.ABSOLUTE.COUNT	IMMATURE GRANULOCYTES ABSOLUTE COUNT	immune	296	0.832908	1.01282	0.0127414	0.060337	0.000152343	FALSE	FALSE
ldl	FLgOth	Unidentified cells/100 leukocytes in Body fluid	blood	829	0.837462	0.993801	-0.00621847	0.0303035	4.04299e-05	FALSE	FALSE
ldl	A1Anti	Alpha 1 antitrypsin [Mass/volume] in Serum or Plasma	other	1756	0.845747	0.995305	-0.00470626	0.0241871	2.16183e-05	FALSE	FALSE
ldl	PSA	PSA serum/plasma	cancer	7837	0.850237	1.00182	0.00182122	0.00964514	3.30073e-06	FALSE	FALSE
ldl	FEosin	Eosinophils/100 leukocytes in Body fluid by Manual count	immune	1582	0.85395	0.995344	-0.00466663	0.0253468	2.07877e-05	FALSE	FALSE
ldl	MONOCYTE.PERCENT	MONOCYTE PERCENT	immune	317	0.855659	0.989426	-0.0106306	0.0583912	9.97807e-05	FALSE	FALSE
ldl	BASORE	Basophils/100 leukocytes in Blood by Automated count	immune	46524	0.855958	0.99918	-0.000820607	0.0045207	7.01283e-07	FALSE	FALSE
ldl	I.WBC	Leukocytes [#/volume] in Blood by Automated count	immune	994	0.856857	1.00515	0.00513762	0.0284753	3.22596e-05	FALSE	FALSE
ldl	Depaka	Valproate serum/plasma	toxicology/pharmacology	905	0.861867	0.994405	-0.00561091	0.0322378	3.3587e-05	FALSE	FALSE
ldl	Trnsfr	Transferrin [Mass/volume] in Serum or Plasma	metabolic	1781	0.862197	0.995869	-0.00413946	0.0238443	1.6755e-05	FALSE	FALSE
ldl	Amyl	Amylase [Enzymatic activity/volume] in Serum or Plasma	metabolic	8067	0.870016	1.00184	0.00183619	0.0112207	3.30423e-06	FALSE	FALSE
ldl	lev	lev	other	480	0.872426	0.994209	-0.00580776	0.036148	3.8956e-05	FALSE	FALSE
ldl	sz	sz	other	456	0.87307	1.00746	0.00743632	0.0465198	5.57589e-05	FALSE	FALSE
ldl	HPLCA2	Hemoglobin A2/Hemoglobin.total in Blood	blood	642	0.877135	1.00563	0.00561895	0.0363299	3.55258e-05	FALSE	FALSE
ldl	UUrob	Urobilinogen [Presence] in Urine by Test strip	urinary	16922	0.88073	1.00093	0.000931771	0.0062099	9.8836e-07	FALSE	FALSE
ldl	Lysine	Lysine [Moles/volume] in Serum or Plasma	metabolic	391	0.887754	0.992961	-0.00706377	0.0500114	5.03054e-05	FALSE	FALSE
ldl	HCVQNT	HCVQNT	immune	610	0.900138	1.00539	0.00537608	0.0428236	2.53321e-05	FALSE	FALSE
ldl	AntDNA	DNA double strand Ab [Units/volume] in Serum	immune	2302	0.902777	1.00269	0.00268399	0.0219697	6.37577e-06	FALSE	FALSE
ldl	FBaso	Basophils/100 leukocytes in Body fluid by Manual count	immune	1011	0.90621	0.996668	-0.0033375	0.0283197	1.07135e-05	FALSE	FALSE
ldl	PTTCtr	aPTT in Platelet poor plasma by Coagulation assay	blood	19031	0.919388	0.999475	-0.000524668	0.00518417	4.543e-07	FALSE	FALSE
ldl	TT4	Thyroxine (T4) [Mass/volume] in Serum or Plasma	endocrine	4023	0.919777	0.998434	-0.00156725	0.0155602	2.45936e-06	FALSE	FALSE
ldl	TstPBy	TstPBy	endocrine	13993	0.920376	0.999657	-0.000342678	0.0034281	1.22116e-07	FALSE	FALSE
ldl	UKeto	Ketones [Mass/volume] in Urine by Test strip	urinary	5842	0.922918	1.00112	0.00112114	0.0115864	1.5334e-06	FALSE	FALSE
ldl	F8Act	Coagulation factor VIII activity actual/normal in Platelet poor plasma by Coagulation assay	blood	889	0.925673	1.00339	0.00338341	0.0362572	9.79391e-06	FALSE	FALSE
ldl	INTERNATIONAL.NORMALIZATION.RATIO	INTERNATIONAL NORMALIZATION RATIO	blood	535	0.930611	1.004	0.00399075	0.0458081	1.4343e-05	FALSE	FALSE
ldl	Mg	Magnesium [Mass/volume] in Serum or Plasma	metabolic	20707	0.947724	0.999578	-0.000421917	0.00643504	2.0688e-07	FALSE	FALSE
ldl	Asprgn	Asparagine [Moles/volume] in Serum or Plasma	metabolic	390	0.948682	0.996437	-0.00356888	0.0554131	1.08472e-05	FALSE	FALSE
ldl	Cort.S	Cortisol [Mass/volume] in Serum or Plasma	endocrine	6342	0.948822	0.999221	-0.000779063	0.012137	6.32214e-07	FALSE	FALSE
ldl	Leucne	Leucine [Moles/volume] in Serum or Plasma	metabolic	393	0.95144	1.00314	0.00313738	0.0514834	9.33787e-06	FALSE	FALSE
ldl	A.1.A	Alpha 1 antitrypsin [Mass/volume] in Serum or Plasma	other	803	0.953978	0.997862	-0.00214069	0.037081	4.17142e-06	FALSE	FALSE
ldl	pH	pH of Arterial blood	kidney	16918	0.95415	0.999581	-0.000418945	0.00728639	1.89951e-07	FALSE	FALSE
ldl	WBC	Leukocytes [#/volume] in Blood by Automated count	immune	64836	0.965534	1.00015	0.000150689	0.00348728	2.83923e-08	FALSE	FALSE
ldl	Hm	Hm	other	2828	0.965767	0.999235	-0.000765691	0.0178393	6.25287e-07	FALSE	FALSE
ldl	IgG.Q	IgG [Mass/volume] in Serum or Plasma	immune	3471	0.966513	1.00068	0.000676343	0.0161093	5.00552e-07	FALSE	FALSE
ldl	ACAIgM	Cardiolipin IgM Ab [Units/volume] in Serum by Immunoassay	immune	2162	0.967994	1.00088	0.000879554	0.0219184	7.40106e-07	FALSE	FALSE
ldl	Tryphn	Tryptophan [Moles/volume] in Serum or Plasma	metabolic	393	0.977461	0.998514	-0.00148747	0.052614	1.9878e-06	FALSE	FALSE
ldl	QRS.HORIZONTAL.AXIS	QRS axis.horizontal plane Reference beat	cardiovascular	6798	0.977589	0.999623	-0.000377095	0.0134229	1.0965e-07	FALSE	FALSE
ldl	SU.Na	Sodium [Moles/volume] in Urine	urinary	2582	0.980865	0.99957	-0.000429723	0.017915	2.22455e-07	FALSE	FALSE
ldl	X25HyD3	Calcidiol [Mass/volume] in Serum or Plasma	metabolic	9523	0.9818	0.999768	-0.000231707	0.0101571	5.40545e-08	FALSE	FALSE
ldl	UricA	Urate [Mass/volume] in Serum or Plasma	urinary	9825	0.984885	0.999812	-0.000187621	0.00990324	3.49036e-08	FALSE	FALSE
ldl	VitaB6	Pyridoxine [Mass/volume] in Serum or Plasma	metabolic	1758	0.987299	0.999614	-0.000385708	0.0242256	1.43145e-07	FALSE	FALSE
ldl	Leiden	Protein C inhibitor [Mass/volume] in Platelet poor plasma by Immunoassay	blood	888	0.993896	0.999726	-0.000274516	0.0358746	6.47926e-08	FALSE	FALSE
ldl	IMMATURE_GRANULOCYTES	IMMATURE_GRANULOCYTES	immune	902	0.998831	0.999955	-4.49106e-05	0.0306547	1.90329e-09	FALSE	FALSE

## Sheet: Table S9
Table S9. LabWAS of LDLPGS in the African sample in BioVU
lab	full_name	group	N	pvalue	OR	effect_estimate	std_error	prs_r2	Bonferroni	FDR	pgs
LDL.C	Cholesterol in LDL [Mass/volume] in Serum or Plasma by calculation	metabolic	5503	5.70798e-63	1.27542	0.243275	0.0143384	0.049284	TRUE	TRUE	ldl
Chol	Cholesterol [Mass/volume] in Serum or Plasma	metabolic	5746	1.62613e-53	1.23553	0.211502	0.0135911	0.0397533	TRUE	TRUE	ldl
DirLDL	Cholesterol in LDL [Mass/volume] in Serum or Plasma by Direct assay	metabolic	707	5.80728e-05	1.19648	0.179385	0.044341	0.0219491	FALSE	TRUE	ldl
TProt	Tau protein [Presence] in Body fluid	blood	6362	0.00208059	1.04396	0.0430204	0.0139688	0.00146954	FALSE	FALSE	ldl
NonHDL	Cholesterol non HDL [Mass/volume] in Serum or Plasma	metabolic	343	0.00311805	1.17921	0.164841	0.0553539	0.0248425	FALSE	FALSE	ldl
Ca	Calcium serum/plasma serum/plasma	metabolic	11073	0.010883	1.02322	0.0229576	0.00901407	0.000573027	FALSE	FALSE	ldl
D25OHT	Calcitriol [Mass/volume] in Serum or Plasma	metabolic	3159	0.0109921	1.04963	0.0484366	0.0190361	0.00202386	FALSE	FALSE	ldl
MONORE	Monocytes/100 leukocytes in Blood by Automated count	immune	9311	0.0117325	1.02678	0.0264243	0.0104834	0.000638726	FALSE	FALSE	ldl
WBC	Leukocytes [#/volume] in Blood by Automated count	immune	11961	0.0133774	0.976876	-0.0233951	0.00945666	0.000500586	FALSE	FALSE	ldl
VancTr	Vancomycin [Mass/volume] in Serum or Plasma	toxicology/pharmacology	145	0.0151792	0.774654	-0.255338	0.103767	0.0407107	FALSE	FALSE	ldl
FRONTAL.AXIS.P	P wave axis	cardiovascular	1262	0.0269618	1.06562	0.0635604	0.0286995	0.00387716	FALSE	FALSE	ldl
BUN	Urea nitrogen serum/plasma	metabolic	11150	0.0277556	0.976811	-0.0234619	0.0106596	0.000413977	FALSE	FALSE	ldl
CO2	Carbon dioxide serum/plasma	blood	11149	0.0296506	1.02058	0.0203707	0.00936583	0.000418994	FALSE	FALSE	ldl
UrPro	Protein [Mass/volume] in Urine by Test strip	urinary	4315	0.0380301	0.969135	-0.0313519	0.0151081	0.000940013	FALSE	FALSE	ldl
RETHE	Hemoglobin [Entitic mass] in Reticulocytes	blood	1114	0.0390598	1.06277	0.0608811	0.0294677	0.0038156	FALSE	FALSE	ldl
C3	Complement C3 [Mass/volume] in Serum or Plasma	immune	771	0.0424667	1.07948	0.0764799	0.0376312	0.00522837	FALSE	FALSE	ldl
X56.16.	56+16%	other	350	0.046572	0.907456	-0.09711	0.0486141	0.011035	FALSE	FALSE	ldl
MCHC	MCHC [Mass/volume] by Automated count	blood	8919	0.0466234	0.977818	-0.0224313	0.0112721	0.000413586	FALSE	FALSE	ldl
Creat	Creatinine [Mass/volume] in Blood Creatinine [Mass/volume] in Blood	kidney	11160	0.0566857	0.980932	-0.0192524	0.0101013	0.00027841	FALSE	FALSE	ldl
SerFol	Folate [Mass/volume] in Serum or Plasma	metabolic	1093	0.0649769	1.05726	0.0556826	0.0301426	0.00308033	FALSE	FALSE	ldl
LipIdx	Lipemic index of Serum or Plasma	metabolic	577	0.0669555	0.910491	-0.0937713	0.0510868	0.00575211	FALSE	FALSE	ldl
ViARet	Retinol [Mass/volume] in Serum or Plasma	metabolic	304	0.0701487	0.909418	-0.0949503	0.0522371	0.0107787	FALSE	FALSE	ldl
UKeto	Ketones [Mass/volume] in Urine by Test strip	urinary	1395	0.0728815	0.951265	-0.0499627	0.0278353	0.00226099	FALSE	FALSE	ldl
FRONTAL.AXIS.INITIAL.40.MS	FRONTAL AXIS INITIAL 40 MS	cardiovascular	1287	0.0823816	1.05087	0.0496163	0.0285413	0.00234729	FALSE	FALSE	ldl
SyMnCl	Mononuclear cells/100 leukocytes in Synovial fluid by Manual count	immune	201	0.0876589	0.897636	-0.107991	0.0628981	0.00774216	FALSE	FALSE	ldl
HORIZONTAL.AXIS..TERMINAL.40.MS	QRS axis	cardiovascular	1257	0.0893365	1.04805	0.0469308	0.0276025	0.00212514	FALSE	FALSE	ldl
HPylAE	Helicobacter pylori Ab [Units/volume] in Serum by Immunoassay	immune	132	0.0932772	0.831746	-0.184228	0.108872	0.0222432	FALSE	FALSE	ldl
pH.Ven	pH of Venous blood	kidney	1705	0.0950744	1.04445	0.0434935	0.0260416	0.00162712	FALSE	FALSE	ldl
TC.HDL	Cholesterol.total/Cholesterol in HDL [Molar ratio] in Serum or Plasma	metabolic	374	0.0967636	1.09853	0.0939737	0.056437	0.00736253	FALSE	FALSE	ldl
SedRat	Erythrocyte sedimentation rate by Westergren method	blood	1803	0.0992912	1.04063	0.039824	0.0241481	0.00146855	FALSE	FALSE	ldl
LucAbs	Leukocytes [#/volume] in Blood by Automated count	blood	634	0.112416	1.0698	0.0674731	0.0424443	0.00390543	FALSE	FALSE	ldl
HORIZONTAL.AXIS..INITIAL.40.MS	QRS axis	cardiovascular	1272	0.115645	1.049	0.0478373	0.0303844	0.00192015	FALSE	FALSE	ldl
Trnsfr	Transferrin [Mass/volume] in Serum or Plasma	metabolic	386	0.11854	0.918446	-0.0850719	0.0543746	0.00630574	FALSE	FALSE	ldl
T3FRE	Triiodothyronine (T3) Free [Mass/volume] in Serum or Plasma	endocrine	159	0.121578	1.19007	0.174015	0.111737	0.0158419	FALSE	FALSE	ldl
AngioC	Angiotensin converting enzyme [Enzymatic activity/volume] in Serum or Plasma	cardiovascular	182	0.124951	0.870035	-0.139222	0.0902826	0.0131165	FALSE	FALSE	ldl
MONOM	Monocytes/100 leukocytes in Blood by Manual count	immune	1903	0.129294	1.03536	0.0347479	0.0228973	0.00115828	FALSE	FALSE	ldl
RVVT	dRVVT actual/normal (normalized LA screen)	immune	423	0.139571	0.92875	-0.0739156	0.0499336	0.0049518	FALSE	FALSE	ldl
Monocy	Monocytes [#/volume] in Blood by Manual count	immune	4031	0.1415	1.02293	0.0226676	0.0154147	0.000507522	FALSE	FALSE	ldl
SU.Na	Sodium [Moles/volume] in Urine	urinary	545	0.142381	0.935346	-0.0668385	0.0454942	0.00387631	FALSE	FALSE	ldl
LH1	Lutropin [Units/volume] in Serum or Plasma	endocrine	375	0.144807	0.922772	-0.0803733	0.0550014	0.0049426	FALSE	FALSE	ldl
ETOH	Ethanol [Mass/volume] in Serum or Plasma	toxicology/pharmacology	122	0.157173	0.870664	-0.138499	0.0972169	0.0154503	FALSE	FALSE	ldl
CMonMc	Monocytes+Macrophages/100 leukocytes in Cerebral spinal fluid by Manual count	immune	416	0.161195	0.944794	-0.0567886	0.0404577	0.00460771	FALSE	FALSE	ldl
Neut	Neutrophils [#/volume] in Blood	immune	4044	0.164665	0.977041	-0.0232262	0.0167118	0.000459037	FALSE	FALSE	ldl
FK.506	Tacrolimus [Mass/volume] in Blood	liver	394	0.166212	1.06341	0.0614825	0.0443229	0.004845	FALSE	FALSE	ldl
MonAbs	MonAbs	immune	3949	0.167442	1.02096	0.0207391	0.0150204	0.000450176	FALSE	FALSE	ldl
NEUTM	Polymorphonuclear cells/100 leukocytes in Body fluid by Manual count	immune	1912	0.168506	0.968586	-0.0319185	0.0231705	0.000980235	FALSE	FALSE	ldl
UUrob	Urobilinogen [Presence] in Urine by Test strip	urinary	2807	0.172175	1.02707	0.0267145	0.0195625	0.000541316	FALSE	FALSE	ldl
Nt.PTH	Parathyrin.intact [Mass/volume] in Serum or Plasma	endocrine	1305	0.174852	0.961872	-0.0388743	0.0286361	0.00139285	FALSE	FALSE	ldl
Ferrit	Ferritin [Mass/volume] in Serum or Plasma	blood	3081	0.180457	0.975783	-0.0245153	0.0182997	0.000509871	FALSE	FALSE	ldl
HBSA.	Hepatitis B virus surface Ab [Presence] in Serum	liver	1177	0.184145	0.95834	-0.0425525	0.032021	0.00137446	FALSE	FALSE	ldl
PSA	PSA serum/plasma	cancer	987	0.194056	0.960824	-0.0399641	0.0307518	0.00145776	FALSE	FALSE	ldl
QRS.HORIZONTAL.AXIS	QRS axis.horizontal plane Reference beat	cardiovascular	1277	0.204449	1.03774	0.0370483	0.0291803	0.00121571	FALSE	FALSE	ldl
P.HORIZONTAL.AXIS	P wave axis horizontal plane Reference beat	cardiovascular	1236	0.207806	1.0404	0.0396036	0.0314242	0.00128761	FALSE	FALSE	ldl
Leiden	Protein C inhibitor [Mass/volume] in Platelet poor plasma by Immunoassay	blood	215	0.215508	0.9217	-0.0815354	0.0656222	0.00724525	FALSE	FALSE	ldl
TBil	Total Bilirubin serum/plasma	metabolic	9841	0.219816	0.991258	-0.00878044	0.00715547	7.75991e-05	FALSE	FALSE	ldl
UGluc	Glucose urine dipstick	urinary	941	0.231254	0.959722	-0.0411115	0.034319	0.00143304	FALSE	FALSE	ldl
HgbA1C	Hemoglobin A1c (Glycated) Hemoglobin A1c (Glycated)	metabolic	4879	0.238872	1.01732	0.0171757	0.0145809	0.000273232	FALSE	FALSE	ldl
LymAbs	Lymphocytes [#/volume] in Blood by Automated count	immune	3949	0.239005	1.01802	0.0178572	0.0151633	0.000313878	FALSE	FALSE	ldl
pH	pH of Arterial blood	kidney	2330	0.240579	1.02408	0.0237972	0.0202729	0.000564045	FALSE	FALSE	ldl
SUCrea	Creatinine [Mass/volume] in Urine	urinary	2114	0.24465	1.02671	0.0263575	0.0226484	0.000639191	FALSE	FALSE	ldl
TotVl	Volume in Urine collected for unspecified duration	toxicology/pharmacology	836	0.250952	0.959083	-0.0417779	0.0363649	0.00153006	FALSE	FALSE	ldl
TProSe	Protein serum/plasma	metabolic	6032	0.254288	1.01607	0.0159432	0.013984	0.000211927	FALSE	FALSE	ldl
AN.GAP	Anion gap serum/plasma	metabolic	11123	0.258773	0.989237	-0.0108213	0.00958187	0.000112683	FALSE	FALSE	ldl
Lym	Lymphocytes [#/volume] in Blood	immune	4033	0.261628	1.01913	0.0189519	0.0168805	0.000300578	FALSE	FALSE	ldl
Trigs	Triglyceride [Mass/volume] in Serum or Plasma	metabolic	5728	0.266204	1.01532	0.0152051	0.0136742	0.000211414	FALSE	FALSE	ldl
RBCFol	Folate [Mass/volume] in Red Blood Cells	metabolic	874	0.268452	0.961101	-0.0396759	0.0358295	0.00141505	FALSE	FALSE	ldl
IPF	Platelets reticulated/100 platelets in Blood by Automated count	blood	1132	0.275014	0.966513	-0.03406	0.031187	0.0010482	FALSE	FALSE	ldl
QtfNIL	Gamma interferon background [Units/volume] in Blood by Immunoassay	immune	646	0.278835	0.9563	-0.0446838	0.041226	0.00179051	FALSE	FALSE	ldl
PCAct	Protein C [Units/volume] in Platelet poor plasma by Chromogenic method	blood	225	0.280455	0.917658	-0.0859304	0.0794117	0.00523006	FALSE	FALSE	ldl
HDL.C	Cholesterol in HDL [Mass/volume] in Serum or Plasma	metabolic	5607	0.281604	1.01469	0.014582	0.0135416	0.000193078	FALSE	FALSE	ldl
SMAb	Smith extractable nuclear Ab [Units/volume] in Serum by Immunoassay	immune	132	0.286925	1.11285	0.106921	0.0999481	0.00803117	FALSE	FALSE	ldl
CRP	C reactive protein [Mass/volume] in Serum or Plasma	immune	3223	0.290969	0.981655	-0.018515	0.0175303	0.000315995	FALSE	FALSE	ldl
VD25	Calcitriol [Mass/volume] in Serum or Plasma	metabolic	267	0.293659	1.08764	0.0840139	0.0798366	0.00416808	FALSE	FALSE	ldl
EOSIA	Eosinophils [#/volume] in Blood by Automated count	immune	6635	0.296542	0.987214	-0.0128682	0.0123264	0.000160372	FALSE	FALSE	ldl
T.HORIZONTAL.AXIS	T wave axis.horizontal plane Reference beat	cardiovascular	1272	0.303005	0.965217	-0.035402	0.0343564	0.000810798	FALSE	FALSE	ldl
GluWB	Glucose [Mass/volume] in Blood	blood	1974	0.31097	1.0258	0.0254753	0.0251372	0.000517818	FALSE	FALSE	ldl
MCH	MCH [Entitic mass] by Automated count	blood	11957	0.317734	0.989864	-0.0101878	0.0101963	8.15724e-05	FALSE	FALSE	ldl
X125DHy	Calcitriol [Mass/volume] in Serum or Plasma	metabolic	363	0.31915	0.941413	-0.0603731	0.0605162	0.00274715	FALSE	FALSE	ldl
EOSIRE	Eosinophils %	immune	5497	0.323489	0.98615	-0.0139467	0.0141246	0.000174602	FALSE	FALSE	ldl
FRONTAL.AXIS.TERMINAL.40.MS	FRONTAL AXIS TERMINAL 40 MS	cardiovascular	1281	0.329372	0.971885	-0.0285179	0.0292265	0.000743988	FALSE	FALSE	ldl
RetiCt	Reticulocytes/100 erythrocytes in Blood by Automated count	blood	1619	0.333793	0.973373	-0.0269881	0.0279151	0.000573353	FALSE	FALSE	ldl
NtAbs	NtAbs	immune	3946	0.334194	0.984145	-0.0159822	0.0165478	0.000233664	FALSE	FALSE	ldl
CaIo	Calcium.ionized [Mass/volume] in Blood	metabolic	2393	0.334309	1.02103	0.020811	0.0215509	0.00038297	FALSE	FALSE	ldl
SclAb	SCL-70 extractable nuclear Ab [Units/volume] in Serum by Immunoassay	immune	147	0.338977	1.09428	0.0900949	0.0938813	0.00635821	FALSE	FALSE	ldl
PR.INTERVAL	PP interval mean	cardiovascular	1268	0.345513	1.02794	0.027555	0.0291994	0.000687212	FALSE	FALSE	ldl
Osmol	Osmolality of Serum or Plasma	blood	254	0.351848	0.94277	-0.0589327	0.0631761	0.00334044	FALSE	FALSE	ldl
X25DTot	25-Hydroxyvitamin D2+25-Hydroxyvitamin D3 [Mass/volume] in Serum or Plasma	metabolic	1025	0.375516	1.03223	0.0317224	0.0357806	0.000756165	FALSE	FALSE	ldl
EOSIM	Eosinophils/100 leukocytes in Blood by Automated count	immune	7009	0.380065	1.01102	0.0109629	0.0124886	0.000107784	FALSE	FALSE	ldl
RDWSD	Erythrocyte distribution width [Entitic volume] by Automated count	blood	11118	0.38007	1.00885	0.00880944	0.0100358	6.52851e-05	FALSE	FALSE	ldl
A1Anti	Alpha 1 antitrypsin [Mass/volume] in Serum or Plasma	other	112	0.380114	0.910814	-0.0934163	0.105949	0.00725555	FALSE	FALSE	ldl
HCTWB	Hematocrit	blood	1804	0.380862	0.9787	-0.0215302	0.0245632	0.000422584	FALSE	FALSE	ldl
BASOM	Basophils/100 leukocytes in Blood by Manual count	immune	1361	0.382461	1.02529	0.0249779	0.02859	0.00054194	FALSE	FALSE	ldl
P.S.Ac	P-S-Ac	blood	222	0.38531	0.932967	-0.0693858	0.0797541	0.00335409	FALSE	FALSE	ldl
HEMATOCRIT	HEMATOCRIT	blood	107	0.391332	1.08367	0.080351	0.0932943	0.00648852	FALSE	FALSE	ldl
Vancomy	Vancomycin [Susceptibility] by Minimum inhibitory concentration (MIC)	toxicology/pharmacology	365	0.392631	1.05284	0.0514908	0.0601588	0.00198131	FALSE	FALSE	ldl
GluBed	Glucose [Mass/volume] in Blood by Automated test strip	metabolic	4373	0.394297	0.986093	-0.0140045	0.0164384	0.000163713	FALSE	FALSE	ldl
IRF	Immature reticulocytes/Reticulocytes.total in Blood	blood	1313	0.404402	0.976545	-0.0237349	0.0284572	0.000519814	FALSE	FALSE	ldl
HPLCA2	Hemoglobin A2/Hemoglobin.total in Blood	blood	1162	0.413172	0.971339	-0.0290794	0.0355224	0.000558632	FALSE	FALSE	ldl
LYMPM	Lymphocytes/100 leukocytes in Blood by Manual count	immune	1940	0.425218	1.01911	0.0189341	0.0237396	0.000324666	FALSE	FALSE	ldl
Thyrgb	Thyroglobulin [Mass/volume] in Serum or Plasma	endocrine	134	0.432138	0.925008	-0.0779534	0.0988986	0.00461404	FALSE	FALSE	ldl
GTT3Hr	Glucose [Mass/volume] in Serum or Plasma --3 hours post 100 g glucose PO	metabolic	178	0.432367	1.07145	0.0690084	0.0876743	0.00327704	FALSE	FALSE	ldl
CBil	Bilirubin.conjugated [Mass/volume] in Serum or Plasma	liver	3958	0.436929	0.987512	-0.0125669	0.0161639	0.000144727	FALSE	FALSE	ldl
Eos	Eos	immune	3950	0.440275	0.987344	-0.0127367	0.0165024	0.000147926	FALSE	FALSE	ldl
CLgOth	Unidentified cells/100 leukocytes in Body fluid	immune	160	0.447361	1.05341	0.0520364	0.0682988	0.00237129	FALSE	FALSE	ldl
IGRE	Immature granulocytes/100 leukocytes in Blood	immune	9019	0.450472	0.992105	-0.0079261	0.0105029	6.06111e-05	FALSE	FALSE	ldl
Cr24Hr	Creatinine [Mass/time] in 24 hour Urine	kidney	234	0.456352	0.953666	-0.0474417	0.0635784	0.00193146	FALSE	FALSE	ldl
NEUTRE	Neutrophils/100 leukocytes in Blood by Automated count	immune	9316	0.457119	0.991731	-0.00830311	0.0111656	5.72405e-05	FALSE	FALSE	ldl
FRBC1	Erythrocytes [#/volume] in Blood by Automated count	blood	222	0.46065	0.959897	-0.0409288	0.0553724	0.0019934	FALSE	FALSE	ldl
AlbCre	Microalbumin/Creatinine [Mass Ratio] in 24 hour Urine	liver	848	0.463937	1.02858	0.0281804	0.0384601	0.00057572	FALSE	FALSE	ldl
Amm	Ammonia [Moles/volume] in Plasma	metabolic	446	0.466938	0.965183	-0.0354379	0.0486707	0.00118528	FALSE	FALSE	ldl
HCO3Ca	Bicarbonate [Moles/volume] in Unspecified specimen	metabolic	2467	0.468455	1.01573	0.0156081	0.0215253	0.000211221	FALSE	FALSE	ldl
TropnT	Troponin T.cardiac [Mass/volume] in Serum or Plasma	cardiovascular	226	0.471535	0.951921	-0.0492729	0.0683129	0.00199466	FALSE	FALSE	ldl
BNP	Natriuretic peptide B [Mass/volume] in Serum or Plasma	cardiovascular	1832	0.47906	1.0166	0.0164626	0.0232535	0.000247194	FALSE	FALSE	ldl
TstPBy	TstPBy	endocrine	2527	0.489037	1.00568	0.00566518	0.00818734	2.80862e-05	FALSE	FALSE	ldl
LA	Lactate [Moles/volume] in Serum or Plasma	metabolic	1774	0.489114	1.01672	0.0165771	0.0239601	0.000263141	FALSE	FALSE	ldl
C4Quan	Complement C4 [Mass/volume] in Serum or Plasma	immune	771	0.492288	1.02836	0.0279618	0.0407008	0.00059756	FALSE	FALSE	ldl
Blasts	Blasts/100 leukocytes in Blood by Manual count	blood	221	0.497225	1.03585	0.0352255	0.051797	0.00144268	FALSE	FALSE	ldl
SomatC	SomatC	endocrine	106	0.501991	1.07509	0.0724058	0.10742	0.00440739	FALSE	FALSE	ldl
EOSIAB	Eosinophils [#/volume] in Blood by Automated count	immune	5473	0.503824	0.990695	-0.00934845	0.0139836	7.93621e-05	FALSE	FALSE	ldl
WBCrt	Creatinine [Mass/volume] in Blood	blood	1086	0.515501	1.02124	0.0210212	0.0323149	0.000341192	FALSE	FALSE	ldl
Prog.R	Progesterone [Mass/volume] in Serum or Plasma	endocrine	138	0.515826	1.07809	0.0751928	0.115384	0.00323812	FALSE	FALSE	ldl
PTTCtr	aPTT in Platelet poor plasma by Coagulation assay	blood	2620	0.530308	0.989549	-0.0105059	0.0167392	0.000129849	FALSE	FALSE	ldl
ACTH	Corticotropin [Mass/volume] in Plasma	endocrine	185	0.531506	0.948167	-0.0532243	0.0848883	0.00198623	FALSE	FALSE	ldl
UWBC	Leukocytes [#/area] in Urine sediment by Microscopy high power field	urinary	5368	0.533711	0.992968	-0.00705648	0.0113377	5.57575e-05	FALSE	FALSE	ldl
O2SatV	Oxygen saturation Calculated from oxygen partial pressure in Venous blood	blood	1399	0.544751	1.01868	0.0185087	0.0305528	0.000257204	FALSE	FALSE	ldl
CD4_percent_	CD3+CD4+ (T4 helper) cells/100 cells in Blood	immune	786	0.549147	0.979374	-0.0208412	0.0347758	0.000434393	FALSE	FALSE	ldl
FBaso	Basophils/100 leukocytes in Body fluid by Manual count	immune	129	0.550464	1.05029	0.0490664	0.0819352	0.00243524	FALSE	FALSE	ldl
Prolac	Prolactin [Mass/volume] in Serum or Plasma	endocrine	631	0.553272	0.973963	-0.0263822	0.0444752	0.000557431	FALSE	FALSE	ldl
FT4	Thyroxine (T4) free [Mass/volume] in Serum or Plasma	endocrine	4511	0.554321	0.991017	-0.00902376	0.0152598	7.76455e-05	FALSE	FALSE	ldl
LEUKOREDUCED_RANDOM_PLATELETS	LEUKOREDUCED_RANDOM_PLATELETS	immune	142	0.562679	1.06567	0.0636082	0.109595	0.00230403	FALSE	FALSE	ldl
CBlsts	Blasts/100 leukocytes in Cerebral spinal fluid by Manual count	blood	143	0.564482	1.0276	0.0272274	0.0471308	0.000811464	FALSE	FALSE	ldl
FTo.Cl	Cells Counted Total [#] in Body fluid	blood	386	0.569321	1.02133	0.0211019	0.0370494	0.000445521	FALSE	FALSE	ldl
CKMBRe	Creatine kinase.MB [Mass/volume] in Serum or Plasma	cardiovascular	2002	0.574005	0.987518	-0.012561	0.0223403	0.000152042	FALSE	FALSE	ldl
URBC	Erythrocytes [#/area] in Urine sediment by Microscopy high power field	urinary	5033	0.57467	0.992528	-0.00750031	0.0133642	4.9586e-05	FALSE	FALSE	ldl
Phos	Phosphate	metabolic	2860	0.574904	1.01055	0.0104919	0.0187052	0.000106276	FALSE	FALSE	ldl
NRBCBC	Nucleated erythrocytes/100 leukocytes [Ratio] in Cerebral spinal fluid by Manual count	blood	475	0.581178	0.975481	-0.0248249	0.0449682	0.000493392	FALSE	FALSE	ldl
TT4	Thyroxine (T4) [Mass/volume] in Serum or Plasma	endocrine	481	0.585966	1.02754	0.027166	0.0498395	0.000600702	FALSE	FALSE	ldl
FEosin	Eosinophils/100 leukocytes in Body fluid by Manual count	immune	215	0.603425	1.03417	0.0336009	0.0645789	0.00120583	FALSE	FALSE	ldl
Haptgl	Haptoglobin [Mass/volume] in Serum or Plasma	blood	498	0.604999	0.976686	-0.0235901	0.045579	0.000531776	FALSE	FALSE	ldl
Fructo	Fructosamine [Moles/volume] in Serum or Plasma	metabolic	101	0.606241	1.06487	0.0628551	0.121495	0.00280031	FALSE	FALSE	ldl
Q.ONSET	Q ONSET	cardiovascular	1291	0.607686	0.985514	-0.0145924	0.0284172	0.000201814	FALSE	FALSE	ldl
Cl.WB	Chloride [Moles/volume] in Blood	blood	1104	0.614828	1.01728	0.0171341	0.0340408	0.000226278	FALSE	FALSE	ldl
Dimer	Dimer	blood	253	0.61499	1.03358	0.0330266	0.0655776	0.000997963	FALSE	FALSE	ldl
Baso	Basophils [#/volume] in Blood	immune	3889	0.617254	0.992376	-0.00765369	0.0153139	6.32541e-05	FALSE	FALSE	ldl
Vanco1	Vancomycin [Mass/volume] in Serum or Plasma	toxicology/pharmacology	1112	0.621475	1.01561	0.015486	0.0313544	0.000221005	FALSE	FALSE	ldl
TRPI	Troponin I.cardiac [Mass/volume] in Serum or Plasma	cardiovascular	1662	0.638642	0.991147	-0.00889264	0.0189332	8.50138e-05	FALSE	FALSE	ldl
BAbs	Basophils [#/volume] in Blood by Automated count	immune	3826	0.638694	0.992673	-0.00735423	0.0156619	5.50701e-05	FALSE	FALSE	ldl
NRBCMA	Nucleated erythrocytes [#/volume] in Blood by Automated count	blood	364	0.643666	0.975279	-0.0250321	0.0540672	0.000484425	FALSE	FALSE	ldl
Genta	Gentamicin [Mass/volume] in Serum or Plasma	toxicology/pharmacology	155	0.645521	1.04794	0.0468255	0.101576	0.00138799	FALSE	FALSE	ldl
IgM.Q	IgM [Mass/volume] in Serum or Plasma	immune	258	0.651312	0.977613	-0.0226411	0.0500355	0.000576296	FALSE	FALSE	ldl
MBRat	Creatine kinase.MB/Creatine kinase.total in Serum or Plasma	cardiovascular	1970	0.658929	0.991036	-0.00900474	0.0203976	9.09619e-05	FALSE	FALSE	ldl
Amyl	Amylase [Enzymatic activity/volume] in Serum or Plasma	metabolic	1393	0.663468	1.01283	0.01275	0.0292953	0.000134988	FALSE	FALSE	ldl
EoAbs	EoAbs	immune	3859	0.667811	0.993184	-0.00683906	0.0159349	4.61425e-05	FALSE	FALSE	ldl
X56.16_percent_	56+16#	immune	362	0.674802	0.977926	-0.0223212	0.0531555	0.000469729	FALSE	FALSE	ldl
CPKTot	Creatine kinase [Enzymatic activity/volume] in Serum or Plasma	cardiovascular	1427	0.692382	0.990665	-0.00937898	0.0237019	7.92511e-05	FALSE	FALSE	ldl
MPV	Platelet mean volume [Entitic volume] in Blood by Automated count Platelet mean volume [Entitic volume] in Blood by Automated count	blood	9712	0.693002	1.0045	0.00449398	0.0113831	1.59825e-05	FALSE	FALSE	ldl
CNeut	Neutrophils/100 leukocytes in Cerebral spinal fluid by Manual count	immune	351	0.694136	1.02295	0.0226871	0.0576419	0.000434626	FALSE	FALSE	ldl
UGrCst	Granular casts [#/area] in Urine sediment by Microscopy high power field	urinary	173	0.707791	1.03246	0.0319405	0.085061	0.000709039	FALSE	FALSE	ldl
O2Sat	Oxygen saturation Calculated from oxygen partial pressure in Arterial blood	blood	1404	0.72075	1.00949	0.00944744	0.0264243	8.13846e-05	FALSE	FALSE	ldl
X25HyD2	25-Hydroxycalciferol [Mass/volume] in Serum or Plasma	metabolic	458	0.721863	1.01796	0.0177969	0.0499636	0.000278958	FALSE	FALSE	ldl
DHEA.S	Dehydroepiandrosterone sulfate (DHEA-S) [Mass/volume] in Serum or Plasma	endocrine	267	0.733661	1.02438	0.02409	0.0707206	0.000418504	FALSE	FALSE	ldl
RDW	Erythrocyte distribution width [Ratio] by Automated count Erythrocyte distribution width [Ratio] by Automated count	blood	11965	0.735651	1.00313	0.00312853	0.00926626	9.00728e-06	FALSE	FALSE	ldl
LYMPRE	Lymphocytes/100 leukocytes in Blood by Automated count	immune	9305	0.737353	1.00383	0.00381881	0.0113868	1.1742e-05	FALSE	FALSE	ldl
SU.Ure	Urea nitrogen [Mass/volume] in Urine	urinary	465	0.737698	1.01567	0.01555	0.0464025	0.000246123	FALSE	FALSE	ldl
CBaso	Basophils/100 leukocytes in Cerebral spinal fluid by Manual count	immune	170	0.739792	1.02075	0.0205359	0.0617204	0.000336046	FALSE	FALSE	ldl
Aldo.P	Aldosterone [Mass/volume] in Serum or Plasma	endocrine	277	0.752078	1.01908	0.0189018	0.0597719	0.000238951	FALSE	FALSE	ldl
GTT2Hr	Glucose [Mass/volume] in Serum or Plasma --2 hours post 100 g glucose PO	metabolic	215	0.753125	1.02592	0.0255866	0.0812391	0.000453895	FALSE	FALSE	ldl
FSH1	Follitropin [Units/volume] in Serum or Plasma	endocrine	633	0.755335	0.987136	-0.0129478	0.0415325	0.000141051	FALSE	FALSE	ldl
MCV	MCV [Entitic volume] by Automated count	blood	11952	0.765334	0.996758	-0.00324757	0.01088	7.39103e-06	FALSE	FALSE	ldl
ACAIgA	Cardiolipin IgA Ab [Units/volume] in Serum by Immunoassay	immune	376	0.766508	1.01634	0.0162037	0.0545267	0.000234168	FALSE	FALSE	ldl
CPlaCl	Plasma cells/100 leukocytes in Cerebral spinal fluid by Manual count	blood	141	0.771124	1.01797	0.0178114	0.061096	0.000342391	FALSE	FALSE	ldl
HEMOGLOBIN	HEMOGLOBIN	blood	107	0.772233	1.02658	0.0262375	0.0903778	0.000780676	FALSE	FALSE	ldl
Hm	Hm	other	509	0.776123	0.986379	-0.0137148	0.0482013	0.000146482	FALSE	FALSE	ldl
Schd	Schd	toxicology/pharmacology	598	0.779285	1.01156	0.0114957	0.0410005	0.000123288	FALSE	FALSE	ldl
Iron	Iron [Mass/volume] in Serum or Plasma	blood	2832	0.78294	0.994988	-0.00502442	0.0182364	2.63074e-05	FALSE	FALSE	ldl
X25HyD3	Calcidiol [Mass/volume] in Serum or Plasma	metabolic	1036	0.78422	1.00886	0.00882127	0.0322066	7.20019e-05	FALSE	FALSE	ldl
UrobUr	Urobilinogen [Units/volume] in Urine by Test strip	urinary	801	0.791116	0.990357	-0.00968945	0.0365707	6.71535e-05	FALSE	FALSE	ldl
I.WBC	Leukocytes [#/volume] in Blood by Automated count	immune	470	0.799491	0.988645	-0.0114201	0.0449337	0.000131723	FALSE	FALSE	ldl
FMonMc	Mononuclear cells [#/volume] in Body fluid by Manual count	immune	220	0.805423	1.01838	0.0182093	0.073825	0.000281895	FALSE	FALSE	ldl
UricA	Urate [Mass/volume] in Serum or Plasma	urinary	1983	0.813349	1.00566	0.0056462	0.0239105	2.67715e-05	FALSE	FALSE	ldl
AlbCnc	Albumin [Presence] in Urine	urinary	1227	0.813419	1.00696	0.00693948	0.029396	4.20579e-05	FALSE	FALSE	ldl
VitaB6	Pyridoxine [Mass/volume] in Serum or Plasma	metabolic	322	0.825625	1.01169	0.0116177	0.052687	0.00014788	FALSE	FALSE	ldl
SU.Cre	Creatinine [Mass/volume] in 24 hour Urine	endocrine	142	0.830109	1.02072	0.0205096	0.0953914	0.000320374	FALSE	FALSE	ldl
IctIdx	Icteric index of Serum or Plasma	metabolic	575	0.838722	1.01079	0.0107329	0.0527094	6.17791e-05	FALSE	FALSE	ldl
Vi.B12	Cobalamin (Vitamin B12) [Mass/volume] in Serum or Plasma	metabolic	2849	0.840223	0.996007	-0.00400099	0.0198436	1.42351e-05	FALSE	FALSE	ldl
CPmylo	Promyelocytes/100 leukocytes in Cerebral spinal fluid by Manual count	immune	142	0.847522	0.988471	-0.0115955	0.0601819	0.000189592	FALSE	FALSE	ldl
FLgOth	Unidentified cells/100 leukocytes in Body fluid	blood	106	0.853429	1.01155	0.0114844	0.0619873	0.000175001	FALSE	FALSE	ldl
FRONTAL.AXIS.ST	ST segment axis.horizontal plane	cardiovascular	1285	0.865944	1.0051	0.00508831	0.0301356	2.22067e-05	FALSE	FALSE	ldl
sn	sn	other	512	0.867843	1.00442	0.00441389	0.0265123	1.94746e-05	FALSE	FALSE	ldl
RBC	Erythrocytes [#/volume] in Blood by Automated count	blood	176	0.871309	1.0159	0.0157704	0.0971954	0.000145647	FALSE	FALSE	ldl
HIV.hi	HIV-hi	immune	108	0.876082	0.984465	-0.0156568	0.100128	0.000209516	FALSE	FALSE	ldl
CoHgb	Carboxyhemoglobin % in blood	toxicology/pharmacology	1041	0.881205	1.00502	0.00500573	0.0334879	2.08669e-05	FALSE	FALSE	ldl
SU.K	Potassium [Moles/volume] in Urine	urinary	123	0.881563	0.985713	-0.0143898	0.0963551	0.000185464	FALSE	FALSE	ldl
WBTrpI	Troponin I.cardiac [Mass/volume] in Blood	cardiovascular	435	0.88244	1.00717	0.00714882	0.0483136	5.06516e-05	FALSE	FALSE	ldl
IgG.Q	IgG [Mass/volume] in Serum or Plasma	immune	475	0.8863	1.00659	0.00656953	0.0459194	4.25571e-05	FALSE	FALSE	ldl
Cort.S	Cortisol [Mass/volume] in Serum or Plasma	endocrine	721	0.88939	0.994467	-0.00554865	0.039882	2.64116e-05	FALSE	FALSE	ldl
Depaka	Valproate serum/plasma	toxicology/pharmacology	178	0.890357	1.01228	0.0122016	0.088374	0.000111805	FALSE	FALSE	ldl
CEosin	Eosinophils/100 leukocytes in Cerebral spinal fluid by Manual count	blood	202	0.896029	1.00747	0.00743742	0.0568362	8.34726e-05	FALSE	FALSE	ldl
ATRIAL.RATE	P wave Atrium by EKG	cardiovascular	1292	0.904468	1.00324	0.00323943	0.0269856	1.07481e-05	FALSE	FALSE	ldl
IgEQnt	IgE [Mass/volume] in Serum	immune	235	0.908871	1.0082	0.00816981	0.0712931	5.41416e-05	FALSE	FALSE	ldl
Gluc	Glucose lab	metabolic	11174	0.910198	1.00111	0.00110855	0.00982833	1.12083e-06	FALSE	FALSE	ldl
AntDNA	DNA double strand Ab [Units/volume] in Serum	immune	462	0.910963	0.993654	-0.00636596	0.0568965	2.6877e-05	FALSE	FALSE	ldl
ACAIgM	Cardiolipin IgM Ab [Units/volume] in Serum by Immunoassay	immune	476	0.91366	1.00537	0.00535627	0.0493742	2.28939e-05	FALSE	FALSE	ldl
TestFr	Testosterone Free [Mass/volume] in Serum or Plasma	endocrine	244	0.913958	0.99255	-0.00747747	0.0691292	4.03891e-05	FALSE	FALSE	ldl
QRS.DURATION	QRS duration	cardiovascular	1291	0.91869	1.00301	0.00300977	0.0294773	7.66154e-06	FALSE	FALSE	ldl
CPK	CPK	cardiovascular	2401	0.926527	1.0017	0.00170287	0.0184644	2.39007e-06	FALSE	FALSE	ldl
Mg	Magnesium [Mass/volume] in Serum or Plasma	metabolic	2939	0.928639	1.00172	0.00171928	0.0191959	2.69996e-06	FALSE	FALSE	ldl
HCVQNT	HCVQNT	immune	152	0.929682	0.990735	-0.00930796	0.105284	5.17209e-05	FALSE	FALSE	ldl
CProt1	Protein [Mass/volume] in Cerebral spinal fluid	metabolic	579	0.929906	0.99653	-0.00347554	0.0394934	1.21672e-05	FALSE	FALSE	ldl
IgA	IgA [Mass/volume] in Serum or Plasma	immune	841	0.936503	0.997062	-0.00294224	0.0369208	7.48014e-06	FALSE	FALSE	ldl
Ptn	Phenytoin serum/plasma	toxicology/pharmacology	146	0.950536	0.993721	-0.00629887	0.101344	2.72645e-05	FALSE	FALSE	ldl
T.WAVE.AXIS	T wave axis	cardiovascular	1288	0.954456	1.00191	0.00191164	0.0334653	2.4908e-06	FALSE	FALSE	ldl
Myelo	Myelocytes/100 leukocytes in Blood by Manual count	immune	1080	0.959653	0.998334	-0.00166702	0.0329445	2.29634e-06	FALSE	FALSE	ldl
POCA1C	Hemoglobin A1c (Glycated)	blood	627	0.968189	0.998041	-0.00196072	0.0491449	2.55159e-06	FALSE	FALSE	ldl
HrColl	Collection duration of Unspecified specimen	urinary	180	0.969668	0.998533	-0.00146809	0.0385498	1.92786e-06	FALSE	FALSE	ldl
PT.inr	INR	blood	5522	0.97096	1.00045	0.000454713	0.0124902	2.17555e-07	FALSE	FALSE	ldl
BASORE	Basophils/100 leukocytes in Blood by Automated count	immune	9303	0.972643	1.00036	0.000357996	0.0104387	1.25095e-07	FALSE	FALSE	ldl
USpGr	Specific gravity of Urine by Test strip	urinary	7835	0.97951	1.00027	0.000270549	0.0105338	8.24611e-08	FALSE	FALSE	ldl
FATYP	Variant lymphocytes/100 leukocytes in Body fluid by Manual count	blood	161	0.981948	0.998084	-0.00191814	0.0846267	3.12337e-06	FALSE	FALSE	ldl
TCIcdt	TCIcdt	immune	276	0.981952	0.998525	-0.00147642	0.0652037	1.86874e-06	FALSE	FALSE	ldl
F8Act	Coagulation factor VIII activity actual/normal in Platelet poor plasma by Coagulation assay	blood	202	0.985331	1.0015	0.00150101	0.0815283	1.68229e-06	FALSE	FALSE	ldl
UpH	pH of Urine by Test strip	urinary	7846	0.985926	1.00019	0.000187999	0.0106571	3.93112e-08	FALSE	FALSE	ldl
AFPTum	Alpha-1-fetoprotein.tumor marker [Mass/volume] in Serum or Plasma	cancer	356	0.98946	1.00045	0.000448462	0.0339237	1.80931e-07	FALSE	FALSE	ldl
Pralbu	Prealbumin [Mass/volume] in Serum or Plasma	metabolic	931	0.991409	1.00039	0.000392243	0.0364168	1.24367e-07	FALSE	FALSE	ldl
TTAIgA	Tissue transglutaminase IgA Ab [Units/volume] in Serum by Immunoassay	immune	131	0.99865	0.999821	-0.000179048	0.105609	2.0862e-08	FALSE	FALSE	ldl
Fbrngn	Fibrinogen [Mass/volume] in Platelet poor plasma by Coagulation assay	blood	925	0.998986	0.999957	-4.31189e-05	0.0339275	1.69653e-09	FALSE	FALSE	ldl

## Sheet: Table S10
Table S10. LabWAS of TGPGS in the European sample in BioVU
pgs	lab	full_name	group	N	pvalue	OR	effect_estimate	std_error	prs_r2	Bonferroni	FDR
tg	Trigs	Triglyceride [Mass/volume] in Serum or Plasma	metabolic	30597	2.23e-308	1.33274	0.287237	0.00540938	0.0828844	TRUE	TRUE
tg	HDL.C	Cholesterol in HDL [Mass/volume] in Serum or Plasma	metabolic	29497	4.83258e-148	0.869875	-0.139406	0.00534926	0.0186309	TRUE	TRUE
tg	WBC	Leukocytes [#/volume] in Blood by Automated count	immune	64836	3.89801e-30	1.04049	0.0396938	0.00347829	0.00197631	TRUE	TRUE
tg	TC.HDL	Cholesterol.total/Cholesterol in HDL [Molar ratio] in Serum or Plasma	metabolic	3676	2.95196e-28	1.18106	0.166411	0.0149702	0.03144	TRUE	TRUE
tg	CO2	Carbon dioxide serum/plasma	blood	62304	2.56882e-24	0.965503	-0.0351058	0.00344881	0.00164802	TRUE	TRUE
tg	Gluc	Glucose lab	metabolic	62341	1.19888e-22	1.03665	0.0359958	0.003674	0.00148269	TRUE	TRUE
tg	LipIdx	Lipemic index of Serum or Plasma	metabolic	4500	1.57251e-18	1.13026	0.12245	0.0138788	0.0167464	TRUE	TRUE
tg	AN.GAP	Anion gap serum/plasma	metabolic	62164	2.02707e-17	1.03066	0.0302032	0.00355553	0.00114855	TRUE	TRUE
tg	TProSe	Protein serum/plasma	metabolic	32127	2.61056e-16	1.0418	0.0409537	0.00499775	0.00205429	TRUE	TRUE
tg	TProt	Tau protein [Presence] in Body fluid	blood	44329	4.24539e-16	1.03457	0.0339832	0.0041777	0.00145159	TRUE	TRUE
tg	Chol	Cholesterol [Mass/volume] in Serum or Plasma	metabolic	30388	1.2489e-14	1.04338	0.042466	0.00550449	0.00183291	TRUE	TRUE
tg	IGRE	Immature granulocytes/100 leukocytes in Blood	immune	44827	1.9872e-14	1.03532	0.0347062	0.00453439	0.00124493	TRUE	TRUE
tg	MCV	MCV [Entitic volume] by Automated count	blood	64844	9.15856e-13	0.975202	-0.0251103	0.00351486	0.000770002	TRUE	TRUE
tg	LymAbs	Lymphocytes [#/volume] in Blood by Automated count	immune	25135	2.01002e-11	1.03459	0.0340023	0.00506864	0.00165382	TRUE	TRUE
tg	D25OHT	Calcitriol [Mass/volume] in Serum or Plasma	metabolic	18315	1.06695e-10	0.955841	-0.0451639	0.00699032	0.00224015	TRUE	TRUE
tg	MONORE	Monocytes/100 leukocytes in Blood by Automated count	immune	46569	5.21497e-10	0.973882	-0.0264655	0.00425914	0.000790687	TRUE	TRUE
tg	NtAbs	NtAbs	immune	25118	1.86729e-09	1.03216	0.0316563	0.00526625	0.00143135	TRUE	TRUE
tg	HgbA1C	Hemoglobin A1c (Glycated) Hemoglobin A1c (Glycated)	metabolic	21558	5.69012e-09	1.03884	0.0381054	0.00653835	0.00155269	TRUE	TRUE
tg	UricA	Urate [Mass/volume] in Serum or Plasma	urinary	9825	6.57686e-09	1.05927	0.0575815	0.00991671	0.00326741	TRUE	TRUE
tg	C4Quan	Complement C4 [Mass/volume] in Serum or Plasma	immune	3667	1.03184e-08	1.09653	0.0921538	0.0160584	0.0088944	TRUE	TRUE
tg	Monocy	Monocytes [#/volume] in Blood by Manual count	immune	26166	6.761e-08	0.971492	-0.0289223	0.00535701	0.00107201	TRUE	TRUE
tg	AlbCre	Microalbumin/Creatinine [Mass Ratio] in 24 hour Urine	liver	2935	9.13039e-08	1.10331	0.0983128	0.018353	0.00877203	TRUE	TRUE
tg	MCH	MCH [Entitic mass] by Automated count	blood	64869	9.75445e-08	0.98142	-0.0187543	0.00351741	0.000426918	TRUE	TRUE
tg	GluBed	Glucose [Mass/volume] in Blood by Automated test strip	metabolic	25193	2.99205e-07	1.03132	0.0308441	0.00601796	0.0010242	TRUE	TRUE
tg	UpH	pH of Urine by Test strip	urinary	40674	7.65518e-07	0.978523	-0.0217108	0.0043907	0.000596657	TRUE	TRUE
tg	NonHDL	Cholesterol non HDL [Mass/volume] in Serum or Plasma	metabolic	3252	1.17758e-06	1.08256	0.0793273	0.0162936	0.00698676	TRUE	TRUE
tg	AlbCnc	Albumin [Presence] in Urine	urinary	5255	2.98648e-05	1.05862	0.0569672	0.0136345	0.00296177	TRUE	TRUE
tg	EOSIA	Eosinophils [#/volume] in Blood by Automated count	immune	30322	9.21981e-05	1.02024	0.0200371	0.00512356	0.000491022	FALSE	TRUE
tg	RDWSD	Erythrocyte distribution width [Entitic volume] by Automated count	blood	57768	0.000212977	0.985692	-0.0144113	0.00389145	0.000223173	FALSE	TRUE
tg	LYMPRE	Lymphocytes/100 leukocytes in Blood by Automated count	immune	46503	0.000453615	1.01435	0.0142441	0.00406162	0.000259405	FALSE	TRUE
tg	LDL.C	Cholesterol in LDL [Mass/volume] in Serum or Plasma by calculation	metabolic	28417	0.000729312	0.980646	-0.0195439	0.00578447	0.000393018	FALSE	TRUE
tg	UUrob	Urobilinogen [Presence] in Urine by Test strip	urinary	16922	0.000962079	1.02063	0.0204231	0.00618514	0.000478335	FALSE	TRUE
tg	VD25	Calcitriol [Mass/volume] in Serum or Plasma	metabolic	3245	0.00100506	0.947444	-0.0539875	0.016399	0.00331355	FALSE	TRUE
tg	BNP	Natriuretic peptide B [Mass/volume] in Serum or Plasma	cardiovascular	11374	0.00183882	1.02782	0.0274392	0.00880637	0.0008098	FALSE	TRUE
tg	MonAbs	MonAbs	immune	25130	0.00201351	1.01559	0.0154679	0.00500813	0.00035529	FALSE	TRUE
tg	CRP	C reactive protein [Mass/volume] in Serum or Plasma	immune	20008	0.00359	1.02174	0.0215065	0.00738432	0.000386593	FALSE	TRUE
tg	GTT2Hr	Glucose [Mass/volume] in Serum or Plasma --2 hours post 100 g glucose PO	metabolic	779	0.00391205	1.11536	0.109181	0.0377267	0.0105363	FALSE	TRUE
tg	Ca	Calcium serum/plasma serum/plasma	metabolic	62143	0.00405929	1.01012	0.0100732	0.00350541	0.000131357	FALSE	TRUE
tg	BBTAb	Borrelia burgdorferi Ab [Units/volume] in Serum by Immunoassay	toxicology/pharmacology	963	0.00460577	0.912069	-0.0920398	0.0324067	0.00837514	FALSE	TRUE
tg	BUN	Urea nitrogen serum/plasma	metabolic	62403	0.00511341	1.01127	0.0112074	0.0040028	0.000118838	FALSE	FALSE
tg	C3	Complement C3 [Mass/volume] in Serum or Plasma	immune	3672	0.00596133	1.04514	0.0441497	0.0160456	0.00204788	FALSE	FALSE
tg	IRF	Immature reticulocytes/Reticulocytes.total in Blood	blood	5554	0.00640264	1.03193	0.0314317	0.0115242	0.00122413	FALSE	FALSE
tg	FRONTAL.AXIS.INITIAL.40.MS	FRONTAL AXIS INITIAL 40 MS	cardiovascular	6835	0.00804894	0.966917	-0.033643	0.0126917	0.00102434	FALSE	FALSE
tg	SedRat	Erythrocyte sedimentation rate by Westergren method	blood	10541	0.00884683	1.02645	0.0261087	0.00997123	0.000642511	FALSE	FALSE
tg	Pralbu	Prealbumin [Mass/volume] in Serum or Plasma	metabolic	6502	0.00982066	1.03235	0.031842	0.0123283	0.00101269	FALSE	FALSE
tg	PenG	Penicillin G [Susceptibility] by Minimum inhibitory concentration (MIC)	immune	212	0.0105656	0.843084	-0.170688	0.0661218	0.0201894	FALSE	FALSE
tg	GTT3Hr	Glucose [Mass/volume] in Serum or Plasma --3 hours post 100 g glucose PO	metabolic	611	0.0124631	1.11086	0.105136	0.0419475	0.00982776	FALSE	FALSE
tg	HrColl	Collection duration of Unspecified specimen	urinary	1555	0.0134344	1.02889	0.0284834	0.0115089	0.000794404	FALSE	FALSE
tg	Baso	Basophils [#/volume] in Blood	immune	25520	0.0141123	0.986044	-0.0140547	0.00572595	0.000232423	FALSE	FALSE
tg	RRISK	RRISK	other	248	0.015221	1.1555	0.14453	0.0591088	0.0234378	FALSE	FALSE
tg	CALCULATED_MEAN_GLUCOSE	CALCULATED_MEAN_GLUCOSE	metabolic	274	0.0165858	1.16808	0.155357	0.0644249	0.0209672	FALSE	FALSE
tg	HGB_A1C	Hemoglobin A1c (Glycated)	metabolic	274	0.0196261	1.15588	0.144864	0.0616962	0.0199186	FALSE	FALSE
tg	Tyrosn	Tyrosine [Moles/volume] in Serum or Plasma	metabolic	392	0.021502	1.13695	0.128349	0.0555945	0.0134781	FALSE	FALSE
tg	Osmol	Osmolality of Serum or Plasma	blood	1788	0.0238872	1.05532	0.05384	0.0238137	0.00285243	FALSE	FALSE
tg	HPylAE	Helicobacter pylori Ab [Units/volume] in Serum by Immunoassay	immune	559	0.0246709	1.09536	0.0910833	0.0404316	0.00866258	FALSE	FALSE
tg	RETHE	Hemoglobin [Entitic mass] in Reticulocytes	blood	4543	0.0256174	0.96782	-0.0327094	0.0146501	0.00109563	FALSE	FALSE
tg	PTTCtr	aPTT in Platelet poor plasma by Coagulation assay	blood	19031	0.0275689	1.01143	0.011366	0.00515807	0.000215309	FALSE	FALSE
tg	LDLCho	Cholesterol in LDL [Mass/volume] in Serum or Plasma by calculation	metabolic	604	0.0283797	0.915993	-0.087747	0.039932	0.00763234	FALSE	FALSE
tg	MONOM	Monocytes/100 leukocytes in Blood by Manual count	immune	10295	0.0285415	0.98024	-0.0199578	0.00911285	0.000458516	FALSE	FALSE
tg	Hm	Hm	other	2828	0.0302288	0.962139	-0.0385964	0.0178013	0.00159291	FALSE	FALSE
tg	CMonMc	Monocytes+Macrophages/100 leukocytes in Cerebral spinal fluid by Manual count	immune	2059	0.0316883	0.958986	-0.0418783	0.0194801	0.00218558	FALSE	FALSE
tg	X25HyD3	Calcidiol [Mass/volume] in Serum or Plasma	metabolic	9523	0.0324095	0.978863	-0.0213637	0.00998474	0.000475297	FALSE	FALSE
tg	Nt.PTH	Parathyrin.intact [Mass/volume] in Serum or Plasma	endocrine	6708	0.0352029	0.974633	-0.0256947	0.0121982	0.000645413	FALSE	FALSE
tg	WBTrpI	Troponin I.cardiac [Mass/volume] in Blood	cardiovascular	1819	0.0352812	0.953008	-0.0481315	0.0228468	0.00240713	FALSE	FALSE
tg	CPlaCl	Plasma cells/100 leukocytes in Cerebral spinal fluid by Manual count	blood	688	0.0392246	1.0555	0.0540193	0.0261487	0.00370208	FALSE	FALSE
tg	FSH1	Follitropin [Units/volume] in Serum or Plasma	endocrine	3484	0.0413084	0.964341	-0.0363107	0.0177891	0.000971376	FALSE	FALSE
tg	Creat	Creatinine [Mass/volume] in Blood Creatinine [Mass/volume] in Blood	kidney	62909	0.0427284	1.0078	0.00776879	0.0038338	5.53472e-05	FALSE	FALSE
tg	Prolne	Proline [Moles/volume] in Serum or Plasma	metabolic	391	0.0439086	1.12097	0.114193	0.0564817	0.0103974	FALSE	FALSE
tg	Trnsfr	Transferrin [Mass/volume] in Serum or Plasma	metabolic	1781	0.0440083	1.04867	0.047521	0.0235783	0.00225311	FALSE	FALSE
tg	UGluc	Glucose urine dipstick	urinary	4258	0.044267	1.02764	0.0272685	0.0135519	0.000894685	FALSE	FALSE
tg	BASORE	Basophils/100 leukocytes in Blood by Automated count	immune	46524	0.0454331	0.991033	-0.00900749	0.00450223	8.51824e-05	FALSE	FALSE
tg	HPLCA2	Hemoglobin A2/Hemoglobin.total in Blood	blood	642	0.0527361	0.935456	-0.0667207	0.0343788	0.00556054	FALSE	FALSE
tg	Theo	Theophylline [Mass/volume] in Serum or Plasma	toxicology/pharmacology	117	0.0540357	0.827999	-0.188743	0.0968383	0.031803	FALSE	FALSE
tg	N.M_Cr	Metanephrine/Creatinine [Mass Ratio] in 24 hour Urine	urinary	354	0.054479	0.904366	-0.100521	0.0520916	0.00971819	FALSE	FALSE
tg	FRONTAL.AXIS.TERMINAL.40.MS	FRONTAL AXIS TERMINAL 40 MS	cardiovascular	6902	0.0606855	1.02471	0.0244049	0.0130084	0.000505258	FALSE	FALSE
tg	Tryphn	Tryptophan [Moles/volume] in Serum or Plasma	metabolic	393	0.0705739	1.1005	0.0957677	0.0528132	0.00810723	FALSE	FALSE
tg	EoAbs	EoAbs	immune	24652	0.071751	1.00993	0.00987859	0.00548575	0.000127278	FALSE	FALSE
tg	Amm	Ammonia [Moles/volume] in Plasma	metabolic	3059	0.0727542	1.03198	0.0314821	0.0175389	0.00104721	FALSE	FALSE
tg	USpGr	Specific gravity of Urine by Test strip	urinary	40547	0.0738756	1.00749	0.0074586	0.00417281	7.34163e-05	FALSE	FALSE
tg	QRS.DURATION	QRS duration	cardiovascular	6920	0.0741102	1.02262	0.0223672	0.0125222	0.000426244	FALSE	FALSE
tg	CBlsts	Blasts/100 leukocytes in Cerebral spinal fluid by Manual count	blood	699	0.0769317	1.04911	0.0479385	0.0270618	0.00227396	FALSE	FALSE
tg	HCO3Ca	Bicarbonate [Moles/volume] in Unspecified specimen	metabolic	16640	0.0801061	0.9872	-0.012883	0.00736095	0.000183482	FALSE	FALSE
tg	RBCFol	Folate [Mass/volume] in Red Blood Cells	metabolic	4409	0.0805581	1.02648	0.0261311	0.0149504	0.000692046	FALSE	FALSE
tg	Nornic	Nornicotine [Mass/volume] in Urine	urinary	273	0.0807656	0.909958	-0.0943563	0.0538213	0.011269	FALSE	FALSE
tg	IMMATURE_GRANULOCYTES	IMMATURE_GRANULOCYTES	immune	902	0.081407	1.05902	0.0573466	0.0328716	0.00268961	FALSE	FALSE
tg	NEUTRE	Neutrophils/100 leukocytes in Blood by Automated count	immune	46596	0.0819218	0.993001	-0.00702396	0.0040375	6.39401e-05	FALSE	FALSE
tg	ACHRBd	ACHRBd	other	202	0.0837009	0.926197	-0.0766678	0.0440902	0.00538146	FALSE	FALSE
tg	pH.Ven	pH of Venous blood	kidney	8460	0.0846674	1.01845	0.0182827	0.0106022	0.000351408	FALSE	FALSE
tg	ClSwtL	Chloride [Moles/volume] in Sweat	metabolic	109	0.0867909	1.19506	0.1782	0.102966	0.0241868	FALSE	FALSE
tg	CR.Day	Creatinine [Mass/time] in 24 hour Urine	kidney	794	0.0912651	1.05554	0.0540527	0.0319677	0.0028958	FALSE	FALSE
tg	SclAb	SCL-70 extractable nuclear Ab [Units/volume] in Serum by Immunoassay	immune	1041	0.0923959	1.05301	0.0516571	0.0306667	0.00269587	FALSE	FALSE
tg	FPlaCl	Plasma cells/100 leukocytes in Body fluid	blood	734	0.0941647	0.975743	-0.0245557	0.014651	0.000744721	FALSE	FALSE
tg	TBil	Total Bilirubin serum/plasma	metabolic	56577	0.0949161	0.995888	-0.00412055	0.00246733	2.29822e-05	FALSE	FALSE
tg	ClSwtR	Chloride [Moles/volume] in Sweat	metabolic	112	0.0964748	1.18463	0.169435	0.100946	0.0196035	FALSE	FALSE
tg	ViARet	Retinol [Mass/volume] in Serum or Plasma	metabolic	2007	0.0982356	1.03743	0.0367431	0.0222114	0.00133134	FALSE	FALSE
tg	O2SatV	Oxygen saturation Calculated from oxygen partial pressure in Venous blood	blood	7487	0.0999536	1.01918	0.0189997	0.011548	0.000361303	FALSE	FALSE
tg	P.HORIZONTAL.AXIS	P wave axis horizontal plane Reference beat	cardiovascular	6448	0.103679	0.9784	-0.0218363	0.013417	0.00040859	FALSE	FALSE
tg	RePRA	RePRA	toxicology/pharmacology	480	0.103866	1.06174	0.0599046	0.0367606	0.00431777	FALSE	FALSE
tg	EOSIAB	Eosinophils [#/volume] in Blood by Automated count	immune	29979	0.107347	1.00857	0.00853489	0.00530025	8.52236e-05	FALSE	FALSE
tg	MONOCYTE.PERCENT	MONOCYTE PERCENT	immune	317	0.107573	0.909013	-0.0953963	0.0591057	0.00777578	FALSE	FALSE
tg	MCHC	MCHC [Mass/volume] by Automated count	blood	54231	0.109373	1.00615	0.00613219	0.00383011	4.34951e-05	FALSE	FALSE
tg	CLgOth	Unidentified cells/100 leukocytes in Body fluid	immune	765	0.111952	1.05209	0.0507834	0.0319121	0.00195242	FALSE	FALSE
tg	VitEGm	Beta+gamma tocopherol [Mass/volume] in Serum or Plasma	metabolic	904	0.114257	1.05286	0.051513	0.0325847	0.00273209	FALSE	FALSE
tg	Leiden	Protein C inhibitor [Mass/volume] in Platelet poor plasma by Immunoassay	blood	888	0.1146	0.945402	-0.0561447	0.0355475	0.00275248	FALSE	FALSE
tg	WBCrt	Creatinine [Mass/volume] in Blood	blood	6900	0.115008	1.01902	0.0188463	0.0119562	0.00032645	FALSE	FALSE
tg	SyMnCl	Mononuclear cells/100 leukocytes in Synovial fluid by Manual count	immune	900	0.117076	0.961006	-0.0397745	0.0253551	0.00146351	FALSE	FALSE
tg	Lysine	Lysine [Moles/volume] in Serum or Plasma	metabolic	391	0.119332	1.08157	0.0784168	0.0502305	0.00610633	FALSE	FALSE
tg	CEosin	Eosinophils/100 leukocytes in Cerebral spinal fluid by Manual count	blood	979	0.123575	0.957281	-0.0436585	0.028326	0.00243673	FALSE	FALSE
tg	Thyrgb	Thyroglobulin [Mass/volume] in Serum or Plasma	endocrine	972	0.125227	0.953866	-0.0472317	0.030779	0.00205118	FALSE	FALSE
tg	X25DTot	25-Hydroxyvitamin D2+25-Hydroxyvitamin D3 [Mass/volume] in Serum or Plasma	metabolic	9501	0.127513	0.985223	-0.0148872	0.00976773	0.000239737	FALSE	FALSE
tg	FT4	Thyroxine (T4) free [Mass/volume] in Serum or Plasma	endocrine	26231	0.130435	0.990932	-0.00910929	0.00602293	8.70451e-05	FALSE	FALSE
tg	BAbs	Basophils [#/volume] in Blood by Automated count	immune	24660	0.134424	1.00827	0.00823606	0.00550196	8.67089e-05	FALSE	FALSE
tg	P.S.Ac	P-S-Ac	blood	907	0.13468	0.951572	-0.0496403	0.0331542	0.00243736	FALSE	FALSE
tg	IgA	IgA [Mass/volume] in Serum or Plasma	immune	7677	0.136061	1.01768	0.0175271	0.011757	0.000286406	FALSE	FALSE
tg	ScrasT	Sucrase [Enzymatic activity/mass] in Tissue	metabolic	342	0.144031	1.089	0.0852629	0.0582218	0.00631361	FALSE	FALSE
tg	Genta	Gentamicin [Mass/volume] in Serum or Plasma	toxicology/pharmacology	689	0.150017	1.06958	0.0672618	0.0466735	0.00285577	FALSE	FALSE
tg	CProt1	Protein [Mass/volume] in Cerebral spinal fluid	metabolic	2795	0.154878	1.02602	0.0256846	0.018051	0.000586744	FALSE	FALSE
tg	X56.16.	56+16%	other	1063	0.156728	1.04264	0.0417568	0.0294648	0.0018155	FALSE	FALSE
tg	MaltsT	Isomaltase [Enzymatic activity/mass] in Tissue	metabolic	342	0.156909	1.08466	0.0812627	0.0572756	0.0059425	FALSE	FALSE
tg	A1Anti	Alpha 1 antitrypsin [Mass/volume] in Serum or Plasma	other	1756	0.16559	0.967877	-0.0326501	0.0235385	0.00109744	FALSE	FALSE
tg	LA	Lactate [Moles/volume] in Serum or Plasma	metabolic	9679	0.165831	1.01301	0.0129242	0.00932596	0.000194305	FALSE	FALSE
tg	I.WBC	Leukocytes [#/volume] in Blood by Automated count	immune	994	0.166939	1.04164	0.040794	0.0294939	0.00189221	FALSE	FALSE
tg	BGL	Beta globulin [Mass/volume] in Serum or Plasma by Electrophoresis	immune	337	0.169824	1.08173	0.0785643	0.0571023	0.00549632	FALSE	FALSE
tg	B2Mcg	Beta-2-Microglobulin [Mass/volume] in Serum or Plasma	immune	382	0.173922	1.0769	0.0740834	0.0543789	0.00466861	FALSE	FALSE
tg	FMonMc	Mononuclear cells [#/volume] in Body fluid by Manual count	immune	1761	0.17811	0.970222	-0.0302308	0.0224408	0.00102819	FALSE	FALSE
tg	F8Act	Coagulation factor VIII activity actual/normal in Platelet poor plasma by Coagulation assay	blood	889	0.180418	0.955344	-0.0456834	0.0340783	0.00201701	FALSE	FALSE
tg	CBaso	Basophils/100 leukocytes in Cerebral spinal fluid by Manual count	immune	809	0.18236	0.959814	-0.0410161	0.0307308	0.00133453	FALSE	FALSE
tg	Vancomy	Vancomycin [Susceptibility] by Minimum inhibitory concentration (MIC)	toxicology/pharmacology	1576	0.190025	1.03136	0.0308808	0.0235538	0.000989082	FALSE	FALSE
tg	RDW	Erythrocyte distribution width [Ratio] by Automated count Erythrocyte distribution width [Ratio] by Automated count	blood	64874	0.19707	1.00489	0.00487694	0.0037807	2.43701e-05	FALSE	FALSE
tg	RDW.CV	RDW CV	blood	317	0.203096	1.07417	0.0715457	0.0560902	0.00515384	FALSE	FALSE
tg	ACTH	Corticotropin [Mass/volume] in Plasma	endocrine	1486	0.207091	1.03111	0.0306345	0.0242714	0.000952776	FALSE	FALSE
tg	Serine	Serine [Moles/volume] in Serum or Plasma	metabolic	391	0.20758	1.06539	0.0633384	0.0501722	0.00403885	FALSE	FALSE
tg	Neut	Neutrophils [#/volume] in Blood	immune	26402	0.213395	1.00635	0.00633183	0.00508861	5.78552e-05	FALSE	FALSE
tg	CPKTot	Creatine kinase [Enzymatic activity/volume] in Serum or Plasma	cardiovascular	7585	0.214923	1.0096	0.00954937	0.00769958	0.00011534	FALSE	FALSE
tg	DirLDL	Cholesterol in LDL [Mass/volume] in Serum or Plasma by Direct assay	metabolic	4859	0.218103	0.983745	-0.0163882	0.0133049	0.000302015	FALSE	FALSE
tg	EOSIM	Eosinophils/100 leukocytes in Blood by Automated count	immune	32924	0.219997	1.00641	0.00639221	0.00521149	4.49769e-05	FALSE	FALSE
tg	T.WAVE.AXIS	T wave axis	cardiovascular	6912	0.221982	1.01584	0.015712	0.0128641	0.000214808	FALSE	FALSE
tg	Leucne	Leucine [Moles/volume] in Serum or Plasma	metabolic	393	0.222855	1.06529	0.0632476	0.0518007	0.00373388	FALSE	FALSE
tg	GTT50g	GTT50g	metabolic	2353	0.224473	1.02484	0.0245328	0.0201909	0.000608058	FALSE	FALSE
tg	CoHgb	Carboxyhemoglobin % in blood	toxicology/pharmacology	6491	0.226974	1.01551	0.0153908	0.0127375	0.000221434	FALSE	FALSE
tg	DHUD	DHUD	metabolic	697	0.23187	0.957632	-0.0432916	0.0361782	0.00202745	FALSE	FALSE
tg	X56.16_percent_	56+16#	immune	1137	0.242614	0.965669	-0.034934	0.0298812	0.00119331	FALSE	FALSE
tg	Vanco1	Vancomycin [Mass/volume] in Serum or Plasma	toxicology/pharmacology	7342	0.244683	0.986775	-0.0133134	0.011443	0.000184034	FALSE	FALSE
tg	Estrog	Estrogen [Mass/volume] in Serum or Plasma by calculation	endocrine	135	0.248538	1.10721	0.101845	0.0878324	0.00944717	FALSE	FALSE
tg	VWFAg	VWFAg	other	265	0.25231	0.927988	-0.0747362	0.0651348	0.0048409	FALSE	FALSE
tg	HORIZONTAL.AXIS..INITIAL.40.MS	QRS axis	cardiovascular	6793	0.255593	0.985238	-0.0148723	0.0130807	0.000186155	FALSE	FALSE
tg	BILIRUBIN._CONJUGATED	Bilirubin.conjugated [Mass/volume] in Serum or Plasma	liver	154	0.257434	0.927091	-0.0757039	0.0665737	0.0051919	FALSE	FALSE
tg	CKMBRe	Creatine kinase.MB [Mass/volume] in Serum or Plasma	cardiovascular	13294	0.258244	1.00969	0.00964369	0.00852972	9.39608e-05	FALSE	FALSE
tg	HORIZONTAL.AXIS..TERMINAL.40.MS	QRS axis	cardiovascular	6715	0.258425	1.01469	0.0145863	0.0129058	0.000177021	FALSE	FALSE
tg	lev	lev	other	480	0.266543	0.961693	-0.0390605	0.0351139	0.00186257	FALSE	FALSE
tg	CPmylo	Promyelocytes/100 leukocytes in Cerebral spinal fluid by Manual count	immune	698	0.267675	0.973384	-0.026977	0.0243181	0.00114759	FALSE	FALSE
tg	C1Elh	Complement C1 esterase inhibitor [Mass/volume] in Serum or Plasma	immune	156	0.274236	0.905163	-0.0996397	0.0907769	0.00797245	FALSE	FALSE
tg	LYMPM	Lymphocytes/100 leukocytes in Blood by Manual count	immune	10635	0.276922	1.00976	0.00970997	0.00893023	0.000108672	FALSE	FALSE
tg	A.1.A	Alpha 1 antitrypsin [Mass/volume] in Serum or Plasma	other	803	0.278584	0.960275	-0.0405356	0.0373857	0.00146925	FALSE	FALSE
tg	LH1	Lutropin [Units/volume] in Serum or Plasma	endocrine	2133	0.281457	0.976728	-0.0235468	0.0218567	0.000409301	FALSE	FALSE
tg	UNBOUND_IRON_BINDING	UNBOUND_IRON_BINDING	metabolic	154	0.290881	0.911837	-0.0922937	0.087051	0.00782906	FALSE	FALSE
tg	Eos	Eos	immune	25862	0.291265	0.994066	-0.00595218	0.00563989	4.24971e-05	FALSE	FALSE
tg	Norep	Norepinephrine [Mass/time] in 24 hour Urine	urinary	273	0.295132	0.934778	-0.0674461	0.0642919	0.00395688	FALSE	FALSE
tg	UrobUr	Urobilinogen [Units/volume] in Urine by Test strip	urinary	4040	0.30097	0.987487	-0.0125922	0.0121724	0.000165767	FALSE	FALSE
tg	RetiCt	Reticulocytes/100 erythrocytes in Blood by Automated count	blood	7077	0.301286	1.01016	0.0101121	0.00978191	0.0001367	FALSE	FALSE
tg	Aldo.P	Aldosterone [Mass/volume] in Serum or Plasma	endocrine	1128	0.303158	1.02414	0.0238528	0.0231544	0.000668193	FALSE	FALSE
tg	UWBC	Leukocytes [#/area] in Urine sediment by Microscopy high power field	urinary	24385	0.303262	0.993889	-0.00612931	0.00595376	3.28027e-05	FALSE	FALSE
tg	X125DHy	Calcitriol [Mass/volume] in Serum or Plasma	metabolic	2685	0.303269	0.98095	-0.0192333	0.0186795	0.000378646	FALSE	FALSE
tg	CD4_percent_	CD3+CD4+ (T4 helper) cells/100 cells in Blood	immune	1673	0.303918	0.975136	-0.0251782	0.0244832	0.000593675	FALSE	FALSE
tg	X3OHCot	Trans-3-Hydroxycotinine [Mass/volume] in Serum or Plasma	toxicology/pharmacology	348	0.312118	0.957223	-0.0437184	0.0431862	0.0028203	FALSE	FALSE
tg	LEUKOREDUCED_RANDOM_PLATELETS	LEUKOREDUCED_RANDOM_PLATELETS	immune	2124	0.314956	1.02347	0.0232035	0.0230854	0.00044864	FALSE	FALSE
tg	CaIo	Calcium.ionized [Mass/volume] in Blood	metabolic	16300	0.318847	1.00722	0.00719101	0.00721366	5.98313e-05	FALSE	FALSE
tg	Dimer	Dimer	blood	1055	0.32007	0.969479	-0.0309969	0.0311592	0.000918279	FALSE	FALSE
tg	RVVT	dRVVT actual/normal (normalized LA screen)	immune	1876	0.321871	1.02419	0.0238982	0.0241181	0.000515124	FALSE	FALSE
tg	ProTim	ProTim	blood	222	0.321988	0.936558	-0.0655437	0.0660219	0.00453104	FALSE	FALSE
tg	RBC	Erythrocytes [#/volume] in Blood by Automated count	blood	2812	0.326749	0.981904	-0.0182612	0.0186177	0.000321646	FALSE	FALSE
tg	IgEQnt	IgE [Mass/volume] in Serum	immune	1746	0.330121	0.981665	-0.0185051	0.0189963	0.000409087	FALSE	FALSE
tg	Cort.S	Cortisol [Mass/volume] in Serum or Plasma	endocrine	6342	0.330583	0.988091	-0.0119806	0.0123128	0.000145251	FALSE	FALSE
tg	FLgOth	Unidentified cells/100 leukocytes in Body fluid	blood	829	0.335178	1.02843	0.0280317	0.0290692	0.000891821	FALSE	FALSE
tg	VMA	VMA	other	243	0.340748	0.945205	-0.0563536	0.0590285	0.00345257	FALSE	FALSE
tg	PCO2	Carbon dioxide [Partial pressure] in Arterial blood	blood	134	0.348907	0.913341	-0.0906456	0.0963884	0.00635902	FALSE	FALSE
tg	PSA	PSA serum/plasma	cancer	7837	0.348996	0.990971	-0.00906979	0.00968379	8.12007e-05	FALSE	FALSE
tg	QRS.HORIZONTAL.AXIS	QRS axis.horizontal plane Reference beat	cardiovascular	6798	0.350533	1.01246	0.0123849	0.0132654	0.000121084	FALSE	FALSE
tg	BASOM	Basophils/100 leukocytes in Blood by Manual count	immune	7802	0.357456	0.988974	-0.0110876	0.0120481	0.000106114	FALSE	FALSE
tg	BASOPHIL.PERCENT	BASOPHIL PERCENT	immune	316	0.363095	1.05231	0.0509835	0.0559726	0.00259812	FALSE	FALSE
tg	Depaka	Valproate serum/plasma	toxicology/pharmacology	905	0.369073	0.971798	-0.028607	0.0318327	0.000894652	FALSE	FALSE
tg	Blasts	Blasts/100 leukocytes in Blood by Manual count	blood	1601	0.369774	0.978801	-0.0214269	0.0238832	0.000420808	FALSE	FALSE
tg	Q.ONSET	Q ONSET	cardiovascular	6923	0.390188	1.01078	0.0107248	0.0124804	0.000104028	FALSE	FALSE
tg	PT.inr	INR	blood	34919	0.394422	0.995305	-0.00470559	0.00552535	1.96539e-05	FALSE	FALSE
tg	EOSIRE	Eosinophils %	immune	30313	0.395458	0.995341	-0.00466983	0.00549539	2.36009e-05	FALSE	FALSE
tg	SerFol	Folate [Mass/volume] in Serum or Plasma	metabolic	5998	0.39723	1.01098	0.010921	0.0128992	0.000118773	FALSE	FALSE
tg	F.ALB	Albumin [Mass/volume] in Body fluid	liver	427	0.402062	0.96159	-0.0391672	0.0466937	0.0016243	FALSE	FALSE
tg	DHEA.S	Dehydroepiandrosterone sulfate (DHEA-S) [Mass/volume] in Serum or Plasma	endocrine	979	0.406606	0.975217	-0.0250956	0.0302268	0.000627644	FALSE	FALSE
tg	Creat1	Creatinine [Mass/volume] in Urine	kidney	699	0.407482	1.02763	0.0272596	0.0328887	0.000750955	FALSE	FALSE
tg	MPV	Platelet mean volume [Entitic volume] in Blood by Automated count Platelet mean volume [Entitic volume] in Blood by Automated count	blood	46661	0.410317	0.996234	-0.00377335	0.00458297	1.44466e-05	FALSE	FALSE
tg	O2Sat	Oxygen saturation Calculated from oxygen partial pressure in Arterial blood	blood	10318	0.416839	0.992989	-0.00703565	0.00866514	5.65126e-05	FALSE	FALSE
tg	FRBC1	Erythrocytes [#/volume] in Blood by Automated count	blood	1773	0.418201	1.01713	0.0169886	0.0209803	0.00028355	FALSE	FALSE
tg	Schd	Schd	toxicology/pharmacology	4251	0.418671	1.01183	0.0117604	0.0145404	0.000147583	FALSE	FALSE
tg	SU.Ure	Urea nitrogen [Mass/volume] in Urine	urinary	2571	0.423804	1.01469	0.0145843	0.0182312	0.000240047	FALSE	FALSE
tg	CNeut	Neutrophils/100 leukocytes in Cerebral spinal fluid by Manual count	immune	1680	0.429126	1.02207	0.0218345	0.0276078	0.00035644	FALSE	FALSE
tg	UKeto	Ketones [Mass/volume] in Urine by Test strip	urinary	5842	0.434084	0.990994	-0.00904667	0.0115645	0.00010021	FALSE	FALSE
tg	Cr24Hr	Creatinine [Mass/time] in 24 hour Urine	kidney	1423	0.443186	1.01794	0.0177782	0.0231777	0.000348112	FALSE	FALSE
tg	ACAIgA	Cardiolipin IgA Ab [Units/volume] in Serum by Immunoassay	immune	1908	0.450991	0.982189	-0.0179716	0.0238375	0.000295612	FALSE	FALSE
tg	INTERNATIONAL.NORMALIZATION.RATIO	INTERNATIONAL NORMALIZATION RATIO	blood	535	0.452287	1.03552	0.0349081	0.0464096	0.00106804	FALSE	FALSE
tg	URBC	Erythrocytes [#/area] in Urine sediment by Microscopy high power field	urinary	23020	0.463758	1.00358	0.00357048	0.00487314	1.60818e-05	FALSE	FALSE
tg	Uurob	Urobilinogen [Presence] in Urine by Test strip	urinary	450	0.464154	0.972532	-0.0278521	0.0380145	0.000814374	FALSE	FALSE
tg	Ptn	Phenytoin serum/plasma	toxicology/pharmacology	650	0.464961	1.02794	0.0275611	0.0376958	0.00081088	FALSE	FALSE
tg	POCA1C	Hemoglobin A1c (Glycated)	blood	3276	0.467236	0.988524	-0.0115423	0.0158751	0.000160762	FALSE	FALSE
tg	QtfNIL	Gamma interferon background [Units/volume] in Blood by Immunoassay	immune	2110	0.473051	0.98431	-0.0158147	0.0220367	0.000240986	FALSE	FALSE
tg	TTAIgA	Tissue transglutaminase IgA Ab [Units/volume] in Serum by Immunoassay	immune	1558	0.473861	0.981513	-0.0186604	0.026048	0.000327951	FALSE	FALSE
tg	Hepasy	Heparin unfractionated [Units/volume] in Platelet poor plasma by Chromogenic method	blood	250	0.47549	1.04844	0.0473008	0.0661806	0.00204408	FALSE	FALSE
tg	TRPI	Troponin I.cardiac [Mass/volume] in Serum or Plasma	cardiovascular	10443	0.482137	1.00545	0.00543253	0.0077288	3.30617e-05	FALSE	FALSE
tg	IctIdx	Icteric index of Serum or Plasma	metabolic	4493	0.482351	1.00879	0.00874977	0.0124537	8.24166e-05	FALSE	FALSE
tg	PR.INTERVAL	PP interval mean	cardiovascular	6693	0.489656	0.990855	-0.00918667	0.0132968	6.98943e-05	FALSE	FALSE
tg	CA19.9	Cancer Ag 19-9 [Units/volume] in Serum or Plasma	cancer	588	0.499423	1.02763	0.0272559	0.0403297	0.000659975	FALSE	FALSE
tg	FBaso	Basophils/100 leukocytes in Body fluid by Manual count	immune	1011	0.500104	0.981481	-0.0186921	0.0277096	0.000350859	FALSE	FALSE
tg	NRBCBC	Nucleated erythrocytes/100 leukocytes [Ratio] in Cerebral spinal fluid by Manual count	blood	2486	0.5014	0.991144	-0.0088952	0.0132293	0.000120179	FALSE	FALSE
tg	TCIcdt	TCIcdt	immune	408	0.501462	0.969518	-0.0309563	0.0460103	0.00112951	FALSE	FALSE
tg	T.HORIZONTAL.AXIS	T wave axis.horizontal plane Reference beat	cardiovascular	6818	0.50185	1.00886	0.00882262	0.0131364	6.43482e-05	FALSE	FALSE
tg	NRBCMA	Nucleated erythrocytes [#/volume] in Blood by Automated count	blood	1860	0.504271	0.989091	-0.0109692	0.016423	0.000170952	FALSE	FALSE
tg	IPF	Platelets reticulated/100 platelets in Blood by Automated count	blood	4608	0.516519	0.990426	-0.00962063	0.014829	9.01494e-05	FALSE	FALSE
tg	GlutAc	Glutamate [Moles/volume] in Serum or Plasma	metabolic	402	0.517981	1.03581	0.035184	0.0543757	0.00102863	FALSE	FALSE
tg	UGrCst	Granular casts [#/area] in Urine sediment by Microscopy high power field	urinary	1027	0.521569	0.98238	-0.0177767	0.0277262	0.000342259	FALSE	FALSE
tg	AntDNA	DNA double strand Ab [Units/volume] in Serum	immune	2302	0.52293	0.986063	-0.0140351	0.0219664	0.000174364	FALSE	FALSE
tg	Vi.B12	Cobalamin (Vitamin B12) [Mass/volume] in Serum or Plasma	metabolic	19415	0.534522	1.00445	0.00444147	0.00715064	1.97933e-05	FALSE	FALSE
tg	pH	pH of Arterial blood	kidney	16918	0.537568	0.995557	-0.00445339	0.00722359	2.18382e-05	FALSE	FALSE
tg	Asprgn	Asparagine [Moles/volume] in Serum or Plasma	metabolic	390	0.543213	1.03429	0.0337163	0.0554074	0.000967388	FALSE	FALSE
tg	SMAb	Smith extractable nuclear Ab [Units/volume] in Serum by Immunoassay	immune	936	0.543332	1.0198	0.0196054	0.0322453	0.000381519	FALSE	FALSE
tg	PCAct	Protein C [Units/volume] in Platelet poor plasma by Chromogenic method	blood	927	0.545348	0.979932	-0.020272	0.0335089	0.000391674	FALSE	FALSE
tg	G.Sub3	IgG subclass 3 [Mass/volume] in Serum	immune	311	0.545697	0.96366	-0.037017	0.0611934	0.00120458	FALSE	FALSE
tg	AFPTum	Alpha-1-fetoprotein.tumor marker [Mass/volume] in Serum or Plasma	cancer	2745	0.546102	0.994067	-0.00595101	0.0098578	4.31813e-05	FALSE	FALSE
tg	Fbrngn	Fibrinogen [Mass/volume] in Platelet poor plasma by Coagulation assay	blood	5854	0.548286	0.991991	-0.00804116	0.0133938	6.05444e-05	FALSE	FALSE
tg	HEMATOCRIT	HEMATOCRIT	blood	642	0.559929	0.97867	-0.0215606	0.0369657	0.000527473	FALSE	FALSE
tg	G.Indx	IgG clearance/Albumin clearance [Ratio] in Serum and CSF	immune	550	0.563722	0.975097	-0.0252187	0.043655	0.000605305	FALSE	FALSE
tg	LYMPHOCYTE.PERCENT	LYMPHOCYTE PERCENT	immune	317	0.575508	0.968702	-0.0317983	0.0567252	0.000994642	FALSE	FALSE
tg	GluWB	Glucose [Mass/volume] in Blood	blood	13848	0.57799	1.00442	0.00441444	0.00793484	2.23155e-05	FALSE	FALSE
tg	IgG.Q	IgG [Mass/volume] in Serum or Plasma	immune	3471	0.582337	1.00879	0.00875081	0.0159098	8.59009e-05	FALSE	FALSE
tg	FK.506	Tacrolimus [Mass/volume] in Blood	liver	1568	0.588582	0.988049	-0.012023	0.0222234	0.000187326	FALSE	FALSE
tg	Test_percent_F	Testosterone Free/Testosterone.total in Serum or Plasma	endocrine	366	0.591453	1.03296	0.0324329	0.0603713	0.000795634	FALSE	FALSE
tg	NURSING_WHOLE_BLOOD_GLUCOSE	Glucose [Mass/volume] in Blood	ob/gyn	318	0.591676	1.0323	0.0317874	0.0591966	0.000921709	FALSE	FALSE
tg	FRONTAL.AXIS.P	P wave axis	cardiovascular	6581	0.595726	0.993061	-0.00696365	0.0131245	4.21683e-05	FALSE	FALSE
tg	ProtUr	ProtUr	urinary	106	0.595984	0.953012	-0.0481279	0.0904565	0.0023995	FALSE	FALSE
tg	ANGL	Clot angle in Blood by Thromboelastography	blood	732	0.59779	1.01917	0.01899	0.0359784	0.000380535	FALSE	FALSE
tg	CH50	Complement C3 [Mass/volume] in Serum or Plasma	immune	555	0.600984	1.02464	0.024344	0.0465206	0.000484299	FALSE	FALSE
tg	IGF_1_Z.score	Insulin-like growth factor-I [Z-score] in Serum or Plasma	metabolic	140	0.603919	1.05489	0.0534383	0.102748	0.0020289	FALSE	FALSE
tg	TTcont	TTcont	other	231	0.60575	0.965715	-0.0348862	0.0674902	0.00117201	FALSE	FALSE
tg	Prolac	Prolactin [Mass/volume] in Serum or Plasma	endocrine	2705	0.607361	1.00988	0.00983016	0.0191284	9.35336e-05	FALSE	FALSE
tg	SU.Na	Sodium [Moles/volume] in Urine	urinary	2582	0.612743	0.991003	-0.00903751	0.0178528	9.90698e-05	FALSE	FALSE
tg	SUCrea	Creatinine [Mass/volume] in Urine	urinary	8095	0.613236	0.994811	-0.00520289	0.010293	3.05204e-05	FALSE	FALSE
tg	Prog.R	Progesterone [Mass/volume] in Serum or Plasma	endocrine	859	0.614431	0.984354	-0.0157698	0.0312926	0.00028819	FALSE	FALSE
tg	TstFAM	Testosterone Free [Mass/volume] in Serum or Plasma	cancer	388	0.614618	1.0256	0.0252771	0.0501612	0.000649751	FALSE	FALSE
tg	Commen	Commen	other	362	0.622703	0.984441	-0.0156815	0.0318429	0.000377178	FALSE	FALSE
tg	TT4	Thyroxine (T4) [Mass/volume] in Serum or Plasma	endocrine	4023	0.6232	1.00749	0.0074637	0.0151899	5.85261e-05	FALSE	FALSE
tg	Ornthn	Ornithine [Moles/volume] in Serum or Plasma	metabolic	403	0.625337	1.02373	0.0234555	0.0479967	0.000604344	FALSE	FALSE
tg	ClSwt	ClSwt	metabolic	373	0.628918	1.03048	0.0300263	0.0620805	0.000601264	FALSE	FALSE
tg	TestFr	Testosterone Free [Mass/volume] in Serum or Plasma	endocrine	1830	0.634844	0.99084	-0.00920184	0.0193723	9.9537e-05	FALSE	FALSE
tg	HCTWB	Hematocrit	blood	12434	0.63489	0.996106	-0.00390206	0.00821716	1.75919e-05	FALSE	FALSE
tg	Myelo	Myelocytes/100 leukocytes in Blood by Manual count	immune	7452	0.637552	0.994305	-0.00571151	0.0121227	2.94612e-05	FALSE	FALSE
tg	NormeU	Normetanephrine [Mass/time] in 24 hour Urine	urinary	365	0.637571	0.974696	-0.0256299	0.0543573	0.000597684	FALSE	FALSE
tg	HCVQNT	HCVQNT	immune	610	0.648148	1.01897	0.018789	0.0411527	0.000334949	FALSE	FALSE
tg	HEMOGLOBIN	HEMOGLOBIN	blood	640	0.653227	0.983899	-0.0162325	0.0361123	0.000311681	FALSE	FALSE
tg	SU.Cre	Creatinine [Mass/volume] in 24 hour Urine	endocrine	1487	0.664513	1.01129	0.0112237	0.0258743	0.000121146	FALSE	FALSE
tg	Lym	Lymphocytes [#/volume] in Blood	immune	26179	0.66633	1.0022	0.00219649	0.00509397	6.9797e-06	FALSE	FALSE
tg	Ferrit	Ferritin [Mass/volume] in Serum or Plasma	blood	16215	0.671312	1.00317	0.00316773	0.0074648	9.54915e-06	FALSE	FALSE
tg	RDW.SD	RDW SD	blood	318	0.688043	1.02428	0.0239856	0.0596809	0.000515676	FALSE	FALSE
tg	Amyl	Amylase [Enzymatic activity/volume] in Serum or Plasma	metabolic	8067	0.690973	1.00444	0.00442936	0.0111417	1.95007e-05	FALSE	FALSE
tg	UrPro	Protein [Mass/volume] in Urine by Test strip	urinary	17649	0.707755	1.00271	0.0027076	0.00722259	7.20658e-06	FALSE	FALSE
tg	FRONTAL.AXIS.ST	ST segment axis.horizontal plane	cardiovascular	6914	0.713791	1.00465	0.00464402	0.0126614	1.9322e-05	FALSE	FALSE
tg	MBRat	Creatine kinase.MB/Creatine kinase.total in Serum or Plasma	cardiovascular	13080	0.715173	1.00318	0.00317461	0.00869933	9.98495e-06	FALSE	FALSE
tg	sz	sz	other	456	0.717787	1.01723	0.017087	0.0472475	0.000285329	FALSE	FALSE
tg	SU.K	Potassium [Moles/volume] in Urine	urinary	481	0.726448	1.01473	0.0146188	0.0417602	0.000257025	FALSE	FALSE
tg	Phnyln	Phenylalanine [Moles/volume] in Serum or Plasma	metabolic	393	0.729453	1.01927	0.0190893	0.0551539	0.000242559	FALSE	FALSE
tg	CA2729	Cancer Ag 27-29 [Units/volume] in Serum or Plasma	cancer	144	0.730424	0.968216	-0.0323004	0.0935403	0.00072503	FALSE	FALSE
tg	CBil	Bilirubin.conjugated [Mass/volume] in Serum or Plasma	liver	23850	0.735913	0.997822	-0.00218079	0.00646591	4.45604e-06	FALSE	FALSE
tg	BUN_CREATININE_RATIO	Creatinine [Mass/volume] in Urine	metabolic	154	0.743595	0.971832	-0.028572	0.0871764	0.000717424	FALSE	FALSE
tg	FATYP	Variant lymphocytes/100 leukocytes in Body fluid by Manual count	blood	999	0.743707	0.99091	-0.00913109	0.0279204	0.000106001	FALSE	FALSE
tg	IgM.Q	IgM [Mass/volume] in Serum or Plasma	immune	2093	0.746449	1.00647	0.00644501	0.0199309	4.35917e-05	FALSE	FALSE
tg	LucAbs	Leukocytes [#/volume] in Blood by Automated count	blood	3407	0.746862	1.00495	0.00493542	0.0152891	2.9081e-05	FALSE	FALSE
tg	OHPrln	Hydroxyproline [Moles/volume] in Serum or Plasma	metabolic	388	0.75211	0.983411	-0.0167281	0.0529218	0.000254394	FALSE	FALSE
tg	AngioC	Angiotensin converting enzyme [Enzymatic activity/volume] in Serum or Plasma	cardiovascular	748	0.755866	0.988412	-0.0116559	0.0374752	0.000129251	FALSE	FALSE
tg	ACAIgM	Cardiolipin IgM Ab [Units/volume] in Serum by Immunoassay	immune	2162	0.756863	1.00698	0.00695155	0.0224502	4.40647e-05	FALSE	FALSE
tg	X25HyD2	25-Hydroxycalciferol [Mass/volume] in Serum or Plasma	metabolic	2877	0.775995	0.994593	-0.00542196	0.0190532	2.81356e-05	FALSE	FALSE
tg	WHITE.BLOOD.CELLS	WHITE BLOOD CELLS	immune	316	0.781651	1.01566	0.015537	0.0560063	0.000242847	FALSE	FALSE
tg	Sirol	Sirolimus [Mass/volume] in Blood	toxicology/pharmacology	268	0.783491	0.984066	-0.016062	0.0583937	0.00028522	FALSE	FALSE
tg	Haptgl	Haptoglobin [Mass/volume] in Serum or Plasma	blood	2437	0.79506	0.99464	-0.00537413	0.0206877	2.76635e-05	FALSE	FALSE
tg	SomatC	SomatC	endocrine	877	0.798493	0.991673	-0.00836141	0.0327415	6.72406e-05	FALSE	FALSE
tg	Iron	Iron [Mass/volume] in Serum or Plasma	blood	15335	0.809227	1.00187	0.00187075	0.00774868	3.76839e-06	FALSE	FALSE
tg	G.Sub2	IgG subclass 2 [Mass/volume] in Serum	immune	311	0.813717	1.01409	0.0139955	0.0593423	0.000172485	FALSE	FALSE
tg	TotVl	Volume in Urine collected for unspecified duration	toxicology/pharmacology	5007	0.818567	0.996741	-0.00326403	0.0142285	1.03468e-05	FALSE	FALSE
tg	FMALN	Malignant cells/100 cells in Body fluid by Manual count	cancer	264	0.818913	1.00679	0.00676735	0.0295278	5.23265e-05	FALSE	FALSE
tg	Tegret	Carbamazepine serum/plasma	toxicology/pharmacology	335	0.826865	0.98874	-0.0113241	0.0517313	0.000141884	FALSE	FALSE
tg	SGPT_ALT	SGPT_ALT	metabolic	218	0.83521	1.01553	0.0154098	0.0739816	0.000195827	FALSE	FALSE
tg	IMMATURE.GRANULOCYTES.ABSOLUTE.COUNT	IMMATURE GRANULOCYTES ABSOLUTE COUNT	immune	296	0.836839	1.01259	0.0125109	0.0606943	0.000145158	FALSE	FALSE
tg	HIV.hi	HIV-hi	immune	142	0.844358	1.02177	0.0215348	0.109467	0.000255695	FALSE	FALSE
tg	ETOH	Ethanol [Mass/volume] in Serum or Plasma	toxicology/pharmacology	486	0.845391	0.991245	-0.00879307	0.0450673	7.86606e-05	FALSE	FALSE
tg	Quant_TB2...NIL	Quant_TB2(-)NIL	immune	477	0.852654	0.992628	-0.00739907	0.0398147	5.8803e-05	FALSE	FALSE
tg	CPK	CPK	cardiovascular	16742	0.854839	1.00103	0.00103335	0.00564824	1.32347e-06	FALSE	FALSE
tg	ChromA	Chromogranin A [Mass/volume] in Serum or Plasma	cancer	433	0.854849	1.00722	0.00719763	0.039321	5.27007e-05	FALSE	FALSE
tg	HBSA.	Hepatitis B virus surface Ab [Presence] in Serum	liver	2255	0.858478	0.996795	-0.00321037	0.0180021	1.23221e-05	FALSE	FALSE
tg	IMMATURE.GRANULOCYTES.PERCENT	IMMATURE GRANULOCYTES PERCENT	immune	296	0.86561	1.01048	0.0104279	0.0615607	9.95132e-05	FALSE	FALSE
tg	Cl.WB	Chloride [Moles/volume] in Blood	blood	6828	0.869621	1.00187	0.00186868	0.0113842	3.90545e-06	FALSE	FALSE
tg	Fructo	Fructosamine [Moles/volume] in Serum or Plasma	metabolic	500	0.870038	0.993688	-0.00633214	0.0386821	5.33618e-05	FALSE	FALSE
tg	TropnT	Troponin T.cardiac [Mass/volume] in Serum or Plasma	cardiovascular	1296	0.871195	1.00395	0.0039393	0.0242907	1.80082e-05	FALSE	FALSE
tg	Phos	Phosphate	metabolic	17359	0.87405	1.00104	0.00103928	0.00655624	1.39992e-06	FALSE	FALSE
tg	VancTr	Vancomycin [Mass/volume] in Serum or Plasma	toxicology/pharmacology	745	0.893118	0.995002	-0.00501091	0.0372817	2.45369e-05	FALSE	FALSE
tg	Mg	Magnesium [Mass/volume] in Serum or Plasma	metabolic	20707	0.896911	1.00083	0.000825827	0.00637377	8.0789e-07	FALSE	FALSE
tg	FBlsts	Blasts/100 leukocytes in Body fluid by Manual count	immune	729	0.898737	1.00124	0.0012424	0.00975948	1.97712e-06	FALSE	FALSE
tg	T3FRE	Triiodothyronine (T3) Free [Mass/volume] in Serum or Plasma	endocrine	1375	0.916863	1.00278	0.00277804	0.0266081	7.8971e-06	FALSE	FALSE
tg	R.LPA	Lipoprotein a [Mass/volume] in Serum or Plasma	metabolic	320	0.919778	1.00607	0.00604995	0.0600212	3.19606e-05	FALSE	FALSE
tg	Estron	Estrone (E1) [Mass/volume] in Serum or Plasma	endocrine	197	0.921019	1.00733	0.00729968	0.0735206	4.84343e-05	FALSE	FALSE
tg	sn	sn	other	2411	0.932049	1.0011	0.00110437	0.0129505	1.60673e-06	FALSE	FALSE
tg	TROPONIN_I	Troponin I.cardiac [Mass/volume] in Serum or Plasma	cardiovascular	313	0.932805	1.00368	0.0036698	0.0434872	1.54079e-05	FALSE	FALSE
tg	FEosin	Eosinophils/100 leukocytes in Body fluid by Manual count	immune	1582	0.932831	1.00204	0.00203399	0.0241289	4.35787e-06	FALSE	FALSE
tg	PLATELET	PLATELET	blood	316	0.934906	0.995553	-0.00445672	0.0545213	1.98372e-05	FALSE	FALSE
tg	FTo.Cl	Cells Counted Total [#] in Body fluid	blood	2938	0.93683	1.00095	0.000945068	0.0119234	1.0064e-06	FALSE	FALSE
tg	VitaB6	Pyridoxine [Mass/volume] in Serum or Plasma	metabolic	1758	0.93688	0.998089	-0.0019126	0.0241481	3.54236e-06	FALSE	FALSE
tg	NEUTM	Polymorphonuclear cells/100 leukocytes in Body fluid by Manual count	immune	10371	0.937531	0.999271	-0.000729283	0.00930505	5.82658e-07	FALSE	FALSE
tg	ATRIAL.RATE	P wave Atrium by EKG	cardiovascular	6933	0.945695	0.999238	-0.000762552	0.0111949	6.51781e-07	FALSE	FALSE
tg	MXAMP	Maximum clot firmness [Length] in Blood by Thromboelastography	other	732	0.947206	1.00243	0.00242681	0.0366375	6.01056e-06	FALSE	FALSE
tg	TstPBy	TstPBy	endocrine	13993	0.978938	1.00009	9.077e-05	0.00343822	8.51775e-09	FALSE	FALSE

[truncated: 12 more sheets: Table S11, Table S12, Table S13, Table S14, Table S15, Table S16, Table S17, Table S18, Table S19, Table S20, Table S21, Table S22]
